# Supplementary material for: Searching for novel biomarkers using a mouse model of CLN3-Batten disease
Source: PLoS One. 2018 Aug 7;13(8):e0201470. doi: 10.1371/journal.pone.0201470 (PMC6080763; doi:10.1371/journal.pone.0201470)
Supplement: S1 File — (XLSX) [file pone.0201470.s002.xlsx]

## Sheet: WBC
Table Analyzed	WBC_Combined
Two-way ANOVA	Ordinary
Alpha	0.05
Source of Variation	% of total variation	P value	P value summary	Significant?
Interaction	3.965	0.4455	ns	No
Age	15.5	0.0208	*	Yes
Genotype	3.035	0.1555	ns	No
ANOVA table	SS	DF	MS	F (DFn, DFd)	P value
Interaction	9.084	3	3.028	F (3, 53) = 0.9038	P = 0.4455
Age	35.53	3	11.84	F (3, 53) = 3.534	P = 0.0208
Genotype	6.954	1	6.954	F (1, 53) = 2.076	P = 0.1555
Residual	177.6	53	3.35
Number of missing values	11
Compare cell means regardless of rows and columns
Number of families	1
Number of comparisons per family	28
Alpha	0.05
Tukey's multiple comparisons test	Mean Diff.	95% CI of diff.	Significant?	Summary	Adjusted P Value
1mo.:WT vs. 1mo.:Cln37-8	0.533	-2.377 to 3.443	No	ns	0.999
1mo.:WT vs. 3mo.:WT	0.155	-2.567 to 2.877	No	ns	> 0.9999
1mo.:WT vs. 3mo.:Cln37-8	-0.467	-3.377 to 2.443	No	ns	0.9996
1mo.:WT vs. 6mo.:WT	-0.896	-3.806 to 2.014	No	ns	0.9766
1mo.:WT vs. 6mo.:Cln37-8	-2.467	-5.273 to 0.3392	No	ns	0.1238
1mo.:WT vs. 12mo.:WT	0.59	-2.320 to 3.500	No	ns	0.9981
1mo.:WT vs. 12mo.:Cln37-8	-0.467	-3.377 to 2.443	No	ns	0.9996
1mo.:Cln37-8 vs. 3mo.:WT	-0.378	-3.288 to 2.532	No	ns	0.9999
1mo.:Cln37-8 vs. 3mo.:Cln37-8	-1	-4.087 to 2.087	No	ns	0.969
1mo.:Cln37-8 vs. 6mo.:WT	-1.429	-4.516 to 1.658	No	ns	0.8243
1mo.:Cln37-8 vs. 6mo.:Cln37-8	-3	-5.989 to -0.01113	Yes	*	0.0485
1mo.:Cln37-8 vs. 12mo.:WT	0.057	-3.030 to 3.144	No	ns	> 0.9999
1mo.:Cln37-8 vs. 12mo.:Cln37-8	-1	-4.087 to 2.087	No	ns	0.969
3mo.:WT vs. 3mo.:Cln37-8	-0.622	-3.532 to 2.288	No	ns	0.9973
3mo.:WT vs. 6mo.:WT	-1.051	-3.961 to 1.859	No	ns	0.9448
3mo.:WT vs. 6mo.:Cln37-8	-2.622	-5.428 to 0.1842	No	ns	0.0831
3mo.:WT vs. 12mo.:WT	0.435	-2.475 to 3.345	No	ns	0.9997
3mo.:WT vs. 12mo.:Cln37-8	-0.622	-3.532 to 2.288	No	ns	0.9973
3mo.:Cln37-8 vs. 6mo.:WT	-0.429	-3.516 to 2.658	No	ns	0.9998
3mo.:Cln37-8 vs. 6mo.:Cln37-8	-2	-4.989 to 0.9889	No	ns	0.4214
3mo.:Cln37-8 vs. 12mo.:WT	1.057	-2.030 to 4.144	No	ns	0.9582
3mo.:Cln37-8 vs. 12mo.:Cln37-8	0	-3.087 to 3.087	No	ns	> 0.9999
6mo.:WT vs. 6mo.:Cln37-8	-1.571	-4.560 to 1.418	No	ns	0.7131
6mo.:WT vs. 12mo.:WT	1.486	-1.601 to 4.573	No	ns	0.7939
6mo.:WT vs. 12mo.:Cln37-8	0.429	-2.658 to 3.516	No	ns	0.9998
6mo.:Cln37-8 vs. 12mo.:WT	3.057	0.06813 to 6.046	Yes	*	0.0416
6mo.:Cln37-8 vs. 12mo.:Cln37-8	2	-0.9889 to 4.989	No	ns	0.4214
12mo.:WT vs. 12mo.:Cln37-8	-1.057	-4.144 to 2.030	No	ns	0.9582
Test details	Mean 1	Mean 2	Mean Diff.	SE of diff.	N1	N2	q	DF
1mo.:WT vs. 1mo.:Cln37-8	7.533	7	0.533	0.9224	9	7	0.8172	53
1mo.:WT vs. 3mo.:WT	7.533	7.378	0.155	0.8629	9	9	0.254	53
1mo.:WT vs. 3mo.:Cln37-8	7.533	8	-0.467	0.9224	9	7	0.716	53
1mo.:WT vs. 6mo.:WT	7.533	8.429	-0.896	0.9224	9	7	1.374	53
1mo.:WT vs. 6mo.:Cln37-8	7.533	10	-2.467	0.8894	9	8	3.923	53
1mo.:WT vs. 12mo.:WT	7.533	6.943	0.59	0.9224	9	7	0.9045	53
1mo.:WT vs. 12mo.:Cln37-8	7.533	8	-0.467	0.9224	9	7	0.716	53
1mo.:Cln37-8 vs. 3mo.:WT	7	7.378	-0.378	0.9224	7	9	0.5795	53
1mo.:Cln37-8 vs. 3mo.:Cln37-8	7	8	-1	0.9784	7	7	1.445	53
1mo.:Cln37-8 vs. 6mo.:WT	7	8.429	-1.429	0.9784	7	7	2.066	53
1mo.:Cln37-8 vs. 6mo.:Cln37-8	7	10	-3	0.9473	7	8	4.479	53
1mo.:Cln37-8 vs. 12mo.:WT	7	6.943	0.057	0.9784	7	7	0.08239	53
1mo.:Cln37-8 vs. 12mo.:Cln37-8	7	8	-1	0.9784	7	7	1.445	53
3mo.:WT vs. 3mo.:Cln37-8	7.378	8	-0.622	0.9224	9	7	0.9536	53
3mo.:WT vs. 6mo.:WT	7.378	8.429	-1.051	0.9224	9	7	1.611	53
3mo.:WT vs. 6mo.:Cln37-8	7.378	10	-2.622	0.8894	9	8	4.169	53
3mo.:WT vs. 12mo.:WT	7.378	6.943	0.435	0.9224	9	7	0.6669	53
3mo.:WT vs. 12mo.:Cln37-8	7.378	8	-0.622	0.9224	9	7	0.9536	53
3mo.:Cln37-8 vs. 6mo.:WT	8	8.429	-0.429	0.9784	7	7	0.6201	53
3mo.:Cln37-8 vs. 6mo.:Cln37-8	8	10	-2	0.9473	7	8	2.986	53
3mo.:Cln37-8 vs. 12mo.:WT	8	6.943	1.057	0.9784	7	7	1.528	53
3mo.:Cln37-8 vs. 12mo.:Cln37-8	8	8	0	0.9784	7	7	0	53
6mo.:WT vs. 6mo.:Cln37-8	8.429	10	-1.571	0.9473	7	8	2.345	53
6mo.:WT vs. 12mo.:WT	8.429	6.943	1.486	0.9784	7	7	2.148	53
6mo.:WT vs. 12mo.:Cln37-8	8.429	8	0.429	0.9784	7	7	0.6201	53
6mo.:Cln37-8 vs. 12mo.:WT	10	6.943	3.057	0.9473	8	7	4.564	53
6mo.:Cln37-8 vs. 12mo.:Cln37-8	10	8	2	0.9473	8	7	2.986	53
12mo.:WT vs. 12mo.:Cln37-8	6.943	8	-1.057	0.9784	7	7	1.528	53

## Sheet: RBC
Table Analyzed	RBC_Combined
Two-way ANOVA	Ordinary
Alpha	0.05
Source of Variation	% of total variation	P value	P value summary	Significant?
Interaction	5.652	0.2181	ns	No
Age	28.51	0.0002	***	Yes
Genotype	0.4727	0.5385	ns	No
ANOVA table	SS	DF	MS	F (DFn, DFd)	P value
Interaction	5.839	3	1.946	F (3, 53) = 1.527	P = 0.2181
Age	29.45	3	9.818	F (3, 53) = 7.704	P = 0.0002
Genotype	0.4884	1	0.4884	F (1, 53) = 0.3832	P = 0.5385
Residual	67.54	53	1.274
Number of missing values	11
Compare cell means regardless of rows and columns
Number of families	1
Number of comparisons per family	28
Alpha	0.05
Tukey's multiple comparisons test	Mean Diff.	95% CI of diff.	Significant?	Summary	Adjusted P Value
1mo.:WT vs. 1mo.:Cln37-8	0.76	-1.035 to 2.555	No	ns	0.8808
1mo.:WT vs. 3mo.:WT	-0.9	-2.579 to 0.7790	No	ns	0.6927
1mo.:WT vs. 3mo.:Cln37-8	-1.36	-3.155 to 0.4349	No	ns	0.2672
1mo.:WT vs. 6mo.:WT	-0.85	-2.645 to 0.9449	No	ns	0.8071
1mo.:WT vs. 6mo.:Cln37-8	-1.79	-3.521 to -0.05936	Yes	*	0.0378
1mo.:WT vs. 12mo.:WT	-0.11	-1.905 to 1.685	No	ns	> 0.9999
1mo.:WT vs. 12mo.:Cln37-8	-0.19	-1.985 to 1.605	No	ns	> 0.9999
1mo.:Cln37-8 vs. 3mo.:WT	-1.66	-3.455 to 0.1349	No	ns	0.0892
1mo.:Cln37-8 vs. 3mo.:Cln37-8	-2.12	-4.024 to -0.2162	Yes	*	0.0192
1mo.:Cln37-8 vs. 6mo.:WT	-1.61	-3.514 to 0.2938	No	ns	0.1554
1mo.:Cln37-8 vs. 6mo.:Cln37-8	-2.55	-4.393 to -0.7067	Yes	**	0.0014
1mo.:Cln37-8 vs. 12mo.:WT	-0.87	-2.774 to 1.034	No	ns	0.8335
1mo.:Cln37-8 vs. 12mo.:Cln37-8	-0.95	-2.854 to 0.9538	No	ns	0.763
3mo.:WT vs. 3mo.:Cln37-8	-0.46	-2.255 to 1.335	No	ns	0.9919
3mo.:WT vs. 6mo.:WT	0.05	-1.745 to 1.845	No	ns	> 0.9999
3mo.:WT vs. 6mo.:Cln37-8	-0.89	-2.621 to 0.8406	No	ns	0.7348
3mo.:WT vs. 12mo.:WT	0.79	-1.005 to 2.585	No	ns	0.8583
3mo.:WT vs. 12mo.:Cln37-8	0.71	-1.085 to 2.505	No	ns	0.9133
3mo.:Cln37-8 vs. 6mo.:WT	0.51	-1.394 to 2.414	No	ns	0.9895
3mo.:Cln37-8 vs. 6mo.:Cln37-8	-0.43	-2.273 to 1.413	No	ns	0.9954
3mo.:Cln37-8 vs. 12mo.:WT	1.25	-0.6538 to 3.154	No	ns	0.446
3mo.:Cln37-8 vs. 12mo.:Cln37-8	1.17	-0.7338 to 3.074	No	ns	0.5314
6mo.:WT vs. 6mo.:Cln37-8	-0.94	-2.783 to 0.9033	No	ns	0.7429
6mo.:WT vs. 12mo.:WT	0.74	-1.164 to 2.644	No	ns	0.9203
6mo.:WT vs. 12mo.:Cln37-8	0.66	-1.244 to 2.564	No	ns	0.9554
6mo.:Cln37-8 vs. 12mo.:WT	1.68	-0.1633 to 3.523	No	ns	0.0985
6mo.:Cln37-8 vs. 12mo.:Cln37-8	1.6	-0.2433 to 3.443	No	ns	0.1337
12mo.:WT vs. 12mo.:Cln37-8	-0.08	-1.984 to 1.824	No	ns	> 0.9999
Test details	Mean 1	Mean 2	Mean Diff.	SE of diff.	N1	N2	q	DF
1mo.:WT vs. 1mo.:Cln37-8	10.32	9.56	0.76	0.5689	9	7	1.889	53
1mo.:WT vs. 3mo.:WT	10.32	11.22	-0.9	0.5322	9	9	2.392	53
1mo.:WT vs. 3mo.:Cln37-8	10.32	11.68	-1.36	0.5689	9	7	3.381	53
1mo.:WT vs. 6mo.:WT	10.32	11.17	-0.85	0.5689	9	7	2.113	53
1mo.:WT vs. 6mo.:Cln37-8	10.32	12.11	-1.79	0.5485	9	8	4.615	53
1mo.:WT vs. 12mo.:WT	10.32	10.43	-0.11	0.5689	9	7	0.2735	53
1mo.:WT vs. 12mo.:Cln37-8	10.32	10.51	-0.19	0.5689	9	7	0.4723	53
1mo.:Cln37-8 vs. 3mo.:WT	9.56	11.22	-1.66	0.5689	7	9	4.127	53
1mo.:Cln37-8 vs. 3mo.:Cln37-8	9.56	11.68	-2.12	0.6034	7	7	4.969	53
1mo.:Cln37-8 vs. 6mo.:WT	9.56	11.17	-1.61	0.6034	7	7	3.773	53
1mo.:Cln37-8 vs. 6mo.:Cln37-8	9.56	12.11	-2.55	0.5842	7	8	6.173	53
1mo.:Cln37-8 vs. 12mo.:WT	9.56	10.43	-0.87	0.6034	7	7	2.039	53
1mo.:Cln37-8 vs. 12mo.:Cln37-8	9.56	10.51	-0.95	0.6034	7	7	2.227	53
3mo.:WT vs. 3mo.:Cln37-8	11.22	11.68	-0.46	0.5689	9	7	1.144	53
3mo.:WT vs. 6mo.:WT	11.22	11.17	0.05	0.5689	9	7	0.1243	53
3mo.:WT vs. 6mo.:Cln37-8	11.22	12.11	-0.89	0.5485	9	8	2.295	53
3mo.:WT vs. 12mo.:WT	11.22	10.43	0.79	0.5689	9	7	1.964	53
3mo.:WT vs. 12mo.:Cln37-8	11.22	10.51	0.71	0.5689	9	7	1.765	53
3mo.:Cln37-8 vs. 6mo.:WT	11.68	11.17	0.51	0.6034	7	7	1.195	53
3mo.:Cln37-8 vs. 6mo.:Cln37-8	11.68	12.11	-0.43	0.5842	7	8	1.041	53
3mo.:Cln37-8 vs. 12mo.:WT	11.68	10.43	1.25	0.6034	7	7	2.93	53
3mo.:Cln37-8 vs. 12mo.:Cln37-8	11.68	10.51	1.17	0.6034	7	7	2.742	53
6mo.:WT vs. 6mo.:Cln37-8	11.17	12.11	-0.94	0.5842	7	8	2.275	53
6mo.:WT vs. 12mo.:WT	11.17	10.43	0.74	0.6034	7	7	1.734	53
6mo.:WT vs. 12mo.:Cln37-8	11.17	10.51	0.66	0.6034	7	7	1.547	53
6mo.:Cln37-8 vs. 12mo.:WT	12.11	10.43	1.68	0.5842	8	7	4.067	53
6mo.:Cln37-8 vs. 12mo.:Cln37-8	12.11	10.51	1.6	0.5842	8	7	3.873	53
12mo.:WT vs. 12mo.:Cln37-8	10.43	10.51	-0.08	0.6034	7	7	0.1875	53

## Sheet: HGB
Table Analyzed	HGB_Combined
Two-way ANOVA	Ordinary
Alpha	0.05
Source of Variation	% of total variation	P value	P value summary	Significant?
Interaction	7.453	0.1026	ns	No
Age	31.76	< 0.0001	****	Yes
Genotype	0.04911	0.8368	ns	No
ANOVA table	SS	DF	MS	F (DFn, DFd)	P value
Interaction	15.57	3	5.19	F (3, 53) = 2.168	P = 0.1026
Age	66.35	3	22.12	F (3, 53) = 9.239	P < 0.0001
Genotype	0.1026	1	0.1026	F (1, 53) = 0.04286	P = 0.8368
Residual	126.9	53	2.394
Number of missing values	11
Compare cell means regardless of rows and columns
Number of families	1
Number of comparisons per family	28
Alpha	0.05
Tukey's multiple comparisons test	Mean Diff.	95% CI of diff.	Significant?	Summary	Adjusted P Value
1mo.:WT vs. 1mo.:Cln37-8	1.26	-1.200 to 3.720	No	ns	0.7387
1mo.:WT vs. 3mo.:WT	-0.77	-3.071 to 1.531	No	ns	0.963
1mo.:WT vs. 3mo.:Cln37-8	-1.49	-3.950 to 0.9700	No	ns	0.5498
1mo.:WT vs. 6mo.:WT	-0.52	-2.980 to 1.940	No	ns	0.9975
1mo.:WT vs. 6mo.:Cln37-8	-1.87	-4.242 to 0.5020	No	ns	0.2233
1mo.:WT vs. 12mo.:WT	0.93	-1.530 to 3.390	No	ns	0.9305
1mo.:WT vs. 12mo.:Cln37-8	1.41	-1.050 to 3.870	No	ns	0.6174
1mo.:Cln37-8 vs. 3mo.:WT	-2.03	-4.490 to 0.4300	No	ns	0.1776
1mo.:Cln37-8 vs. 3mo.:Cln37-8	-2.75	-5.359 to -0.1408	Yes	*	0.0321
1mo.:Cln37-8 vs. 6mo.:WT	-1.78	-4.389 to 0.8292	No	ns	0.3964
1mo.:Cln37-8 vs. 6mo.:Cln37-8	-3.13	-5.656 to -0.6036	Yes	**	0.006
1mo.:Cln37-8 vs. 12mo.:WT	-0.33	-2.939 to 2.279	No	ns	> 0.9999
1mo.:Cln37-8 vs. 12mo.:Cln37-8	0.15	-2.459 to 2.759	No	ns	> 0.9999
3mo.:WT vs. 3mo.:Cln37-8	-0.72	-3.180 to 1.740	No	ns	0.9824
3mo.:WT vs. 6mo.:WT	0.25	-2.210 to 2.710	No	ns	> 0.9999
3mo.:WT vs. 6mo.:Cln37-8	-1.1	-3.472 to 1.272	No	ns	0.823
3mo.:WT vs. 12mo.:WT	1.7	-0.7600 to 4.160	No	ns	0.3798
3mo.:WT vs. 12mo.:Cln37-8	2.18	-0.2800 to 4.640	No	ns	0.1179
3mo.:Cln37-8 vs. 6mo.:WT	0.97	-1.639 to 3.579	No	ns	0.9361
3mo.:Cln37-8 vs. 6mo.:Cln37-8	-0.38	-2.906 to 2.146	No	ns	0.9997
3mo.:Cln37-8 vs. 12mo.:WT	2.42	-0.1892 to 5.029	No	ns	0.0875
3mo.:Cln37-8 vs. 12mo.:Cln37-8	2.9	0.2908 to 5.509	Yes	*	0.0195
6mo.:WT vs. 6mo.:Cln37-8	-1.35	-3.876 to 1.176	No	ns	0.696
6mo.:WT vs. 12mo.:WT	1.45	-1.159 to 4.059	No	ns	0.6532
6mo.:WT vs. 12mo.:Cln37-8	1.93	-0.6792 to 4.539	No	ns	0.2954
6mo.:Cln37-8 vs. 12mo.:WT	2.8	0.2736 to 5.326	Yes	*	0.0201
6mo.:Cln37-8 vs. 12mo.:Cln37-8	3.28	0.7536 to 5.806	Yes	**	0.0034
12mo.:WT vs. 12mo.:Cln37-8	0.48	-2.129 to 3.089	No	ns	0.999
Test details	Mean 1	Mean 2	Mean Diff.	SE of diff.	N1	N2	q	DF
1mo.:WT vs. 1mo.:Cln37-8	17.27	16.01	1.26	0.7797	9	7	2.285	53
1mo.:WT vs. 3mo.:WT	17.27	18.04	-0.77	0.7293	9	9	1.493	53
1mo.:WT vs. 3mo.:Cln37-8	17.27	18.76	-1.49	0.7797	9	7	2.703	53
1mo.:WT vs. 6mo.:WT	17.27	17.79	-0.52	0.7797	9	7	0.9432	53
1mo.:WT vs. 6mo.:Cln37-8	17.27	19.14	-1.87	0.7518	9	8	3.518	53
1mo.:WT vs. 12mo.:WT	17.27	16.34	0.93	0.7797	9	7	1.687	53
1mo.:WT vs. 12mo.:Cln37-8	17.27	15.86	1.41	0.7797	9	7	2.557	53
1mo.:Cln37-8 vs. 3mo.:WT	16.01	18.04	-2.03	0.7797	7	9	3.682	53
1mo.:Cln37-8 vs. 3mo.:Cln37-8	16.01	18.76	-2.75	0.827	7	7	4.703	53
1mo.:Cln37-8 vs. 6mo.:WT	16.01	17.79	-1.78	0.827	7	7	3.044	53
1mo.:Cln37-8 vs. 6mo.:Cln37-8	16.01	19.14	-3.13	0.8007	7	8	5.528	53
1mo.:Cln37-8 vs. 12mo.:WT	16.01	16.34	-0.33	0.827	7	7	0.5643	53
1mo.:Cln37-8 vs. 12mo.:Cln37-8	16.01	15.86	0.15	0.827	7	7	0.2565	53
3mo.:WT vs. 3mo.:Cln37-8	18.04	18.76	-0.72	0.7797	9	7	1.306	53
3mo.:WT vs. 6mo.:WT	18.04	17.79	0.25	0.7797	9	7	0.4534	53
3mo.:WT vs. 6mo.:Cln37-8	18.04	19.14	-1.1	0.7518	9	8	2.069	53
3mo.:WT vs. 12mo.:WT	18.04	16.34	1.7	0.7797	9	7	3.083	53
3mo.:WT vs. 12mo.:Cln37-8	18.04	15.86	2.18	0.7797	9	7	3.954	53
3mo.:Cln37-8 vs. 6mo.:WT	18.76	17.79	0.97	0.827	7	7	1.659	53
3mo.:Cln37-8 vs. 6mo.:Cln37-8	18.76	19.14	-0.38	0.8007	7	8	0.6711	53
3mo.:Cln37-8 vs. 12mo.:WT	18.76	16.34	2.42	0.827	7	7	4.138	53
3mo.:Cln37-8 vs. 12mo.:Cln37-8	18.76	15.86	2.9	0.827	7	7	4.959	53
6mo.:WT vs. 6mo.:Cln37-8	17.79	19.14	-1.35	0.8007	7	8	2.384	53
6mo.:WT vs. 12mo.:WT	17.79	16.34	1.45	0.827	7	7	2.48	53
6mo.:WT vs. 12mo.:Cln37-8	17.79	15.86	1.93	0.827	7	7	3.3	53
6mo.:Cln37-8 vs. 12mo.:WT	19.14	16.34	2.8	0.8007	8	7	4.945	53
6mo.:Cln37-8 vs. 12mo.:Cln37-8	19.14	15.86	3.28	0.8007	8	7	5.793	53
12mo.:WT vs. 12mo.:Cln37-8	16.34	15.86	0.48	0.827	7	7	0.8208	53

## Sheet: HCT
Table Analyzed	HCT_Combined
Two-way ANOVA	Ordinary
Alpha	0.05
Source of Variation	% of total variation	P value	P value summary	Significant?
Interaction	3.447	0.5031	ns	No
Age	24.18	0.0022	**	Yes
Genotype	0.003768	0.9595	ns	No
ANOVA table	SS	DF	MS	F (DFn, DFd)	P value
Interaction	78.69	3	26.23	F (3, 50) = 0.7938	P = 0.5031
Age	552	3	184	F (3, 50) = 5.569	P = 0.0022
Genotype	0.08603	1	0.08603	F (1, 50) = 0.002603	P = 0.9595
Residual	1652	50	33.04
Number of missing values	14
Compare cell means regardless of rows and columns
Number of families	1
Number of comparisons per family	28
Alpha	0.05
Tukey's multiple comparisons test	Mean Diff.	95% CI of diff.	Significant?	Summary	Adjusted P Value
1mo.:WT vs. 1mo.:Cln37-8	2.42	-6.989 to 11.83	No	ns	0.9916
1mo.:WT vs. 3mo.:WT	-3.73	-12.56 to 5.104	No	ns	0.8808
1mo.:WT vs. 3mo.:Cln37-8	-7.57	-16.98 to 1.839	No	ns	0.2012
1mo.:WT vs. 6mo.:WT	-4.77	-14.18 to 4.639	No	ns	0.7461
1mo.:WT vs. 6mo.:Cln37-8	-4.84	-14.66 to 4.978	No	ns	0.7716
1mo.:WT vs. 12mo.:WT	0.08	-9.329 to 9.489	No	ns	> 0.9999
1mo.:WT vs. 12mo.:Cln37-8	1.26	-8.149 to 10.67	No	ns	0.9999
1mo.:Cln37-8 vs. 3mo.:WT	-6.15	-15.31 to 3.012	No	ns	0.4149
1mo.:Cln37-8 vs. 3mo.:Cln37-8	-9.99	-19.71 to -0.2723	Yes	*	0.0399
1mo.:Cln37-8 vs. 6mo.:WT	-7.19	-16.91 to 2.528	No	ns	0.2933
1mo.:Cln37-8 vs. 6mo.:Cln37-8	-7.26	-17.37 to 2.854	No	ns	0.33
1mo.:Cln37-8 vs. 12mo.:WT	-2.34	-12.06 to 7.378	No	ns	0.9943
1mo.:Cln37-8 vs. 12mo.:Cln37-8	-1.16	-10.88 to 8.558	No	ns	> 0.9999
3mo.:WT vs. 3mo.:Cln37-8	-3.84	-13.00 to 5.322	No	ns	0.8847
3mo.:WT vs. 6mo.:WT	-1.04	-10.20 to 8.122	No	ns	> 0.9999
3mo.:WT vs. 6mo.:Cln37-8	-1.11	-10.69 to 8.472	No	ns	> 0.9999
3mo.:WT vs. 12mo.:WT	3.81	-5.352 to 12.97	No	ns	0.8888
3mo.:WT vs. 12mo.:Cln37-8	4.99	-4.172 to 14.15	No	ns	0.6729
3mo.:Cln37-8 vs. 6mo.:WT	2.8	-6.918 to 12.52	No	ns	0.9836
3mo.:Cln37-8 vs. 6mo.:Cln37-8	2.73	-7.384 to 12.84	No	ns	0.9888
3mo.:Cln37-8 vs. 12mo.:WT	7.65	-2.068 to 17.37	No	ns	0.2236
3mo.:Cln37-8 vs. 12mo.:Cln37-8	8.83	-0.8877 to 18.55	No	ns	0.1001
6mo.:WT vs. 6mo.:Cln37-8	-0.07	-10.18 to 10.04	No	ns	> 0.9999
6mo.:WT vs. 12mo.:WT	4.85	-4.868 to 14.57	No	ns	0.7605
6mo.:WT vs. 12mo.:Cln37-8	6.03	-3.688 to 15.75	No	ns	0.5165
6mo.:Cln37-8 vs. 12mo.:WT	4.92	-5.194 to 15.03	No	ns	0.7831
6mo.:Cln37-8 vs. 12mo.:Cln37-8	6.1	-4.014 to 16.21	No	ns	0.5525
12mo.:WT vs. 12mo.:Cln37-8	1.18	-8.538 to 10.90	No	ns	> 0.9999
Test details	Mean 1	Mean 2	Mean Diff.	SE of diff.	N1	N2	q	DF
1mo.:WT vs. 1mo.:Cln37-8	56.49	54.07	2.42	2.975	8	7	1.15	50
1mo.:WT vs. 3mo.:WT	56.49	60.22	-3.73	2.793	8	9	1.889	50
1mo.:WT vs. 3mo.:Cln37-8	56.49	64.06	-7.57	2.975	8	7	3.598	50
1mo.:WT vs. 6mo.:WT	56.49	61.26	-4.77	2.975	8	7	2.267	50
1mo.:WT vs. 6mo.:Cln37-8	56.49	61.33	-4.84	3.104	8	6	2.205	50
1mo.:WT vs. 12mo.:WT	56.49	56.41	0.08	2.975	8	7	0.03803	50
1mo.:WT vs. 12mo.:Cln37-8	56.49	55.23	1.26	2.975	8	7	0.599	50
1mo.:Cln37-8 vs. 3mo.:WT	54.07	60.22	-6.15	2.897	7	9	3.002	50
1mo.:Cln37-8 vs. 3mo.:Cln37-8	54.07	64.06	-9.99	3.073	7	7	4.598	50
1mo.:Cln37-8 vs. 6mo.:WT	54.07	61.26	-7.19	3.073	7	7	3.309	50
1mo.:Cln37-8 vs. 6mo.:Cln37-8	54.07	61.33	-7.26	3.198	7	6	3.21	50
1mo.:Cln37-8 vs. 12mo.:WT	54.07	56.41	-2.34	3.073	7	7	1.077	50
1mo.:Cln37-8 vs. 12mo.:Cln37-8	54.07	55.23	-1.16	3.073	7	7	0.5339	50
3mo.:WT vs. 3mo.:Cln37-8	60.22	64.06	-3.84	2.897	9	7	1.875	50
3mo.:WT vs. 6mo.:WT	60.22	61.26	-1.04	2.897	9	7	0.5077	50
3mo.:WT vs. 6mo.:Cln37-8	60.22	61.33	-1.11	3.03	9	6	0.5181	50
3mo.:WT vs. 12mo.:WT	60.22	56.41	3.81	2.897	9	7	1.86	50
3mo.:WT vs. 12mo.:Cln37-8	60.22	55.23	4.99	2.897	9	7	2.436	50
3mo.:Cln37-8 vs. 6mo.:WT	64.06	61.26	2.8	3.073	7	7	1.289	50
3mo.:Cln37-8 vs. 6mo.:Cln37-8	64.06	61.33	2.73	3.198	7	6	1.207	50
3mo.:Cln37-8 vs. 12mo.:WT	64.06	56.41	7.65	3.073	7	7	3.521	50
3mo.:Cln37-8 vs. 12mo.:Cln37-8	64.06	55.23	8.83	3.073	7	7	4.064	50
6mo.:WT vs. 6mo.:Cln37-8	61.26	61.33	-0.07	3.198	7	6	0.03096	50
6mo.:WT vs. 12mo.:WT	61.26	56.41	4.85	3.073	7	7	2.232	50
6mo.:WT vs. 12mo.:Cln37-8	61.26	55.23	6.03	3.073	7	7	2.775	50
6mo.:Cln37-8 vs. 12mo.:WT	61.33	56.41	4.92	3.198	6	7	2.176	50
6mo.:Cln37-8 vs. 12mo.:Cln37-8	61.33	55.23	6.1	3.198	6	7	2.697	50
12mo.:WT vs. 12mo.:Cln37-8	56.41	55.23	1.18	3.073	7	7	0.5431	50

## Sheet: MCV
Table Analyzed	MCV_Combined
Two-way ANOVA	Ordinary
Alpha	0.05
Source of Variation	% of total variation	P value	P value summary	Significant?
Interaction	4.553	0.3916	ns	No
Age	16.38	0.0178	*	Yes
Genotype	0.1258	0.7725	ns	No
ANOVA table	SS	DF	MS	F (DFn, DFd)	P value
Interaction	21.28	3	7.094	F (3, 53) = 1.019	P = 0.3916
Age	76.57	3	25.52	F (3, 53) = 3.666	P = 0.0178
Genotype	0.5879	1	0.5879	F (1, 53) = 0.08446	P = 0.7725
Residual	369	53	6.961
Number of missing values	11
Compare cell means regardless of rows and columns
Number of families	1
Number of comparisons per family	28
Alpha	0.05
Tukey's multiple comparisons test	Mean Diff.	95% CI of diff.	Significant?	Summary	Adjusted P Value
1mo.:WT vs. 1mo.:Cln37-8	0.009998	-4.185 to 4.205	No	ns	> 0.9999
1mo.:WT vs. 3mo.:WT	3	-0.9242 to 6.924	No	ns	0.257
1mo.:WT vs. 3mo.:Cln37-8	1.3	-2.895 to 5.495	No	ns	0.9757
1mo.:WT vs. 6mo.:WT	1.73	-2.465 to 5.925	No	ns	0.8944
1mo.:WT vs. 6mo.:Cln37-8	1.06	-2.985 to 5.105	No	ns	0.9908
1mo.:WT vs. 12mo.:WT	2.3	-1.895 to 6.495	No	ns	0.6683
1mo.:WT vs. 12mo.:Cln37-8	3.87	-0.3251 to 8.065	No	ns	0.0908
1mo.:Cln37-8 vs. 3mo.:WT	2.99	-1.205 to 7.185	No	ns	0.3407
1mo.:Cln37-8 vs. 3mo.:Cln37-8	1.29	-3.160 to 5.740	No	ns	0.9833
1mo.:Cln37-8 vs. 6mo.:WT	1.72	-2.730 to 6.170	No	ns	0.9224
1mo.:Cln37-8 vs. 6mo.:Cln37-8	1.05	-3.258 to 5.358	No	ns	0.994
1mo.:Cln37-8 vs. 12mo.:WT	2.29	-2.160 to 6.740	No	ns	0.7341
1mo.:Cln37-8 vs. 12mo.:Cln37-8	3.86	-0.5896 to 8.310	No	ns	0.1342
3mo.:WT vs. 3mo.:Cln37-8	-1.7	-5.895 to 2.495	No	ns	0.9027
3mo.:WT vs. 6mo.:WT	-1.27	-5.465 to 2.925	No	ns	0.9787
3mo.:WT vs. 6mo.:Cln37-8	-1.94	-5.985 to 2.105	No	ns	0.797
3mo.:WT vs. 12mo.:WT	-0.7	-4.895 to 3.495	No	ns	0.9995
3mo.:WT vs. 12mo.:Cln37-8	0.87	-3.325 to 5.065	No	ns	0.9978
3mo.:Cln37-8 vs. 6mo.:WT	0.43	-4.020 to 4.880	No	ns	> 0.9999
3mo.:Cln37-8 vs. 6mo.:Cln37-8	-0.24	-4.548 to 4.068	No	ns	> 0.9999
3mo.:Cln37-8 vs. 12mo.:WT	1	-3.450 to 5.450	No	ns	0.9964
3mo.:Cln37-8 vs. 12mo.:Cln37-8	2.57	-1.880 to 7.020	No	ns	0.6082
6mo.:WT vs. 6mo.:Cln37-8	-0.67	-4.978 to 3.638	No	ns	0.9997
6mo.:WT vs. 12mo.:WT	0.57	-3.880 to 5.020	No	ns	> 0.9999
6mo.:WT vs. 12mo.:Cln37-8	2.14	-2.310 to 6.590	No	ns	0.7947
6mo.:Cln37-8 vs. 12mo.:WT	1.24	-3.068 to 5.548	No	ns	0.984
6mo.:Cln37-8 vs. 12mo.:Cln37-8	2.81	-1.498 to 7.118	No	ns	0.4546
12mo.:WT vs. 12mo.:Cln37-8	1.57	-2.880 to 6.020	No	ns	0.9511
Test details	Mean 1	Mean 2	Mean Diff.	SE of diff.	N1	N2	q	DF
1mo.:WT vs. 1mo.:Cln37-8	56.44	56.43	0.009998	1.33	9	7	0.01063	53
1mo.:WT vs. 3mo.:WT	56.44	53.44	3	1.244	9	9	3.411	53
1mo.:WT vs. 3mo.:Cln37-8	56.44	55.14	1.3	1.33	9	7	1.383	53
1mo.:WT vs. 6mo.:WT	56.44	54.71	1.73	1.33	9	7	1.84	53
1mo.:WT vs. 6mo.:Cln37-8	56.44	55.38	1.06	1.282	9	8	1.169	53
1mo.:WT vs. 12mo.:WT	56.44	54.14	2.3	1.33	9	7	2.446	53
1mo.:WT vs. 12mo.:Cln37-8	56.44	52.57	3.87	1.33	9	7	4.116	53
1mo.:Cln37-8 vs. 3mo.:WT	56.43	53.44	2.99	1.33	7	9	3.18	53
1mo.:Cln37-8 vs. 3mo.:Cln37-8	56.43	55.14	1.29	1.41	7	7	1.294	53
1mo.:Cln37-8 vs. 6mo.:WT	56.43	54.71	1.72	1.41	7	7	1.725	53
1mo.:Cln37-8 vs. 6mo.:Cln37-8	56.43	55.38	1.05	1.366	7	8	1.087	53
1mo.:Cln37-8 vs. 12mo.:WT	56.43	54.14	2.29	1.41	7	7	2.296	53
1mo.:Cln37-8 vs. 12mo.:Cln37-8	56.43	52.57	3.86	1.41	7	7	3.871	53
3mo.:WT vs. 3mo.:Cln37-8	53.44	55.14	-1.7	1.33	9	7	1.808	53
3mo.:WT vs. 6mo.:WT	53.44	54.71	-1.27	1.33	9	7	1.351	53
3mo.:WT vs. 6mo.:Cln37-8	53.44	55.38	-1.94	1.282	9	8	2.14	53
3mo.:WT vs. 12mo.:WT	53.44	54.14	-0.7	1.33	9	7	0.7445	53
3mo.:WT vs. 12mo.:Cln37-8	53.44	52.57	0.87	1.33	9	7	0.9253	53
3mo.:Cln37-8 vs. 6mo.:WT	55.14	54.71	0.43	1.41	7	7	0.4312	53
3mo.:Cln37-8 vs. 6mo.:Cln37-8	55.14	55.38	-0.24	1.366	7	8	0.2486	53
3mo.:Cln37-8 vs. 12mo.:WT	55.14	54.14	1	1.41	7	7	1.003	53
3mo.:Cln37-8 vs. 12mo.:Cln37-8	55.14	52.57	2.57	1.41	7	7	2.577	53
6mo.:WT vs. 6mo.:Cln37-8	54.71	55.38	-0.67	1.366	7	8	0.6939	53
6mo.:WT vs. 12mo.:WT	54.71	54.14	0.57	1.41	7	7	0.5716	53
6mo.:WT vs. 12mo.:Cln37-8	54.71	52.57	2.14	1.41	7	7	2.146	53
6mo.:Cln37-8 vs. 12mo.:WT	55.38	54.14	1.24	1.366	8	7	1.284	53
6mo.:Cln37-8 vs. 12mo.:Cln37-8	55.38	52.57	2.81	1.366	8	7	2.91	53
12mo.:WT vs. 12mo.:Cln37-8	54.14	52.57	1.57	1.41	7	7	1.574	53

## Sheet: MCH
Table Analyzed	MCH_Combined
Two-way ANOVA	Ordinary
Alpha	0.05
Source of Variation	% of total variation	P value	P value summary	Significant?
Interaction	2.213	0.676	ns	No
Age	20.18	0.0058	**	Yes
Genotype	1.186	0.3685	ns	No
ANOVA table	SS	DF	MS	F (DFn, DFd)	P value
Interaction	1.3	3	0.4332	F (3, 53) = 0.5116	P = 0.6760
Age	11.85	3	3.951	F (3, 53) = 4.665	P = 0.0058
Genotype	0.6967	1	0.6967	F (1, 53) = 0.8227	P = 0.3685
Residual	44.88	53	0.8469
Number of missing values	11
Compare cell means regardless of rows and columns
Number of families	1
Number of comparisons per family	28
Alpha	0.05
Tukey's multiple comparisons test	Mean Diff.	95% CI of diff.	Significant?	Summary	Adjusted P Value
1mo.:WT vs. 1mo.:Cln37-8	-0.01	-1.473 to 1.453	No	ns	> 0.9999
1mo.:WT vs. 3mo.:WT	0.62	-0.7487 to 1.989	No	ns	0.8396
1mo.:WT vs. 3mo.:Cln37-8	0.69	-0.7732 to 2.153	No	ns	0.8104
1mo.:WT vs. 6mo.:WT	0.76	-0.7032 to 2.223	No	ns	0.725
1mo.:WT vs. 6mo.:Cln37-8	0.84	-0.5708 to 2.251	No	ns	0.5712
1mo.:WT vs. 12mo.:WT	0.87	-0.5932 to 2.333	No	ns	0.5729
1mo.:WT vs. 12mo.:Cln37-8	1.59	0.1268 to 3.053	Yes	*	0.0243
1mo.:Cln37-8 vs. 3mo.:WT	0.63	-0.8332 to 2.093	No	ns	0.8715
1mo.:Cln37-8 vs. 3mo.:Cln37-8	0.7	-0.8519 to 2.252	No	ns	0.8425
1mo.:Cln37-8 vs. 6mo.:WT	0.77	-0.7819 to 2.322	No	ns	0.7681
1mo.:Cln37-8 vs. 6mo.:Cln37-8	0.85	-0.6527 to 2.353	No	ns	0.6328
1mo.:Cln37-8 vs. 12mo.:WT	0.88	-0.6719 to 2.432	No	ns	0.63
1mo.:Cln37-8 vs. 12mo.:Cln37-8	1.6	0.04805 to 3.152	Yes	*	0.0389
3mo.:WT vs. 3mo.:Cln37-8	0.07	-1.393 to 1.533	No	ns	> 0.9999
3mo.:WT vs. 6mo.:WT	0.14	-1.323 to 1.603	No	ns	> 0.9999
3mo.:WT vs. 6mo.:Cln37-8	0.22	-1.191 to 1.631	No	ns	0.9997
3mo.:WT vs. 12mo.:WT	0.25	-1.213 to 1.713	No	ns	0.9994
3mo.:WT vs. 12mo.:Cln37-8	0.97	-0.4932 to 2.433	No	ns	0.4335
3mo.:Cln37-8 vs. 6mo.:WT	0.07	-1.482 to 1.622	No	ns	> 0.9999
3mo.:Cln37-8 vs. 6mo.:Cln37-8	0.15	-1.353 to 1.653	No	ns	> 0.9999
3mo.:Cln37-8 vs. 12mo.:WT	0.18	-1.372 to 1.732	No	ns	> 0.9999
3mo.:Cln37-8 vs. 12mo.:Cln37-8	0.9	-0.6519 to 2.452	No	ns	0.6034
6mo.:WT vs. 6mo.:Cln37-8	0.08	-1.423 to 1.583	No	ns	> 0.9999
6mo.:WT vs. 12mo.:WT	0.11	-1.442 to 1.662	No	ns	> 0.9999
6mo.:WT vs. 12mo.:Cln37-8	0.83	-0.7219 to 2.382	No	ns	0.6951
6mo.:Cln37-8 vs. 12mo.:WT	0.03	-1.473 to 1.533	No	ns	> 0.9999
6mo.:Cln37-8 vs. 12mo.:Cln37-8	0.75	-0.7527 to 2.253	No	ns	0.7628
12mo.:WT vs. 12mo.:Cln37-8	0.72	-0.8319 to 2.272	No	ns	0.8227
Test details	Mean 1	Mean 2	Mean Diff.	SE of diff.	N1	N2	q	DF
1mo.:WT vs. 1mo.:Cln37-8	16.73	16.74	-0.01	0.4638	9	7	0.0305	53
1mo.:WT vs. 3mo.:WT	16.73	16.11	0.62	0.4338	9	9	2.021	53
1mo.:WT vs. 3mo.:Cln37-8	16.73	16.04	0.69	0.4638	9	7	2.104	53
1mo.:WT vs. 6mo.:WT	16.73	15.97	0.76	0.4638	9	7	2.318	53
1mo.:WT vs. 6mo.:Cln37-8	16.73	15.89	0.84	0.4472	9	8	2.657	53
1mo.:WT vs. 12mo.:WT	16.73	15.86	0.87	0.4638	9	7	2.653	53
1mo.:WT vs. 12mo.:Cln37-8	16.73	15.14	1.59	0.4638	9	7	4.849	53
1mo.:Cln37-8 vs. 3mo.:WT	16.74	16.11	0.63	0.4638	7	9	1.921	53
1mo.:Cln37-8 vs. 3mo.:Cln37-8	16.74	16.04	0.7	0.4919	7	7	2.013	53
1mo.:Cln37-8 vs. 6mo.:WT	16.74	15.97	0.77	0.4919	7	7	2.214	53
1mo.:Cln37-8 vs. 6mo.:Cln37-8	16.74	15.89	0.85	0.4763	7	8	2.524	53
1mo.:Cln37-8 vs. 12mo.:WT	16.74	15.86	0.88	0.4919	7	7	2.53	53
1mo.:Cln37-8 vs. 12mo.:Cln37-8	16.74	15.14	1.6	0.4919	7	7	4.6	53
3mo.:WT vs. 3mo.:Cln37-8	16.11	16.04	0.07	0.4638	9	7	0.2135	53
3mo.:WT vs. 6mo.:WT	16.11	15.97	0.14	0.4638	9	7	0.4269	53
3mo.:WT vs. 6mo.:Cln37-8	16.11	15.89	0.22	0.4472	9	8	0.6958	53
3mo.:WT vs. 12mo.:WT	16.11	15.86	0.25	0.4638	9	7	0.7624	53
3mo.:WT vs. 12mo.:Cln37-8	16.11	15.14	0.97	0.4638	9	7	2.958	53
3mo.:Cln37-8 vs. 6mo.:WT	16.04	15.97	0.07	0.4919	7	7	0.2013	53
3mo.:Cln37-8 vs. 6mo.:Cln37-8	16.04	15.89	0.15	0.4763	7	8	0.4454	53
3mo.:Cln37-8 vs. 12mo.:WT	16.04	15.86	0.18	0.4919	7	7	0.5175	53
3mo.:Cln37-8 vs. 12mo.:Cln37-8	16.04	15.14	0.9	0.4919	7	7	2.588	53
6mo.:WT vs. 6mo.:Cln37-8	15.97	15.89	0.08	0.4763	7	8	0.2375	53
6mo.:WT vs. 12mo.:WT	15.97	15.86	0.11	0.4919	7	7	0.3163	53
6mo.:WT vs. 12mo.:Cln37-8	15.97	15.14	0.83	0.4919	7	7	2.386	53
6mo.:Cln37-8 vs. 12mo.:WT	15.89	15.86	0.03	0.4763	8	7	0.08908	53
6mo.:Cln37-8 vs. 12mo.:Cln37-8	15.89	15.14	0.75	0.4763	8	7	2.227	53
12mo.:WT vs. 12mo.:Cln37-8	15.86	15.14	0.72	0.4919	7	7	2.07	53

## Sheet: MCHC
Table Analyzed	MCHC_Combined
Two-way ANOVA	Ordinary
Alpha	0.05
Source of Variation	% of total variation	P value	P value summary	Significant?
Interaction	0.3152	0.9814	ns	No
Age	2.851	0.6668	ns	No
Genotype	0.967	0.4679	ns	No
ANOVA table	SS	DF	MS	F (DFn, DFd)	P value
Interaction	0.9296	3	0.3099	F (3, 53) = 0.05808	P = 0.9814
Age	8.409	3	2.803	F (3, 53) = 0.5254	P = 0.6668
Genotype	2.852	1	2.852	F (1, 53) = 0.5346	P = 0.4679
Residual	282.8	53	5.335
Number of missing values	11
Compare cell means regardless of rows and columns
Number of families	1
Number of comparisons per family	28
Alpha	0.05
Tukey's multiple comparisons test	Mean Diff.	95% CI of diff.	Significant?	Summary	Adjusted P Value
1mo.:WT vs. 1mo.:Cln37-8	0.1	-3.573 to 3.773	No	ns	> 0.9999
1mo.:WT vs. 3mo.:WT	-0.43	-3.865 to 3.005	No	ns	> 0.9999
1mo.:WT vs. 3mo.:Cln37-8	0.37	-3.303 to 4.043	No	ns	> 0.9999
1mo.:WT vs. 6mo.:WT	0.63	-3.043 to 4.303	No	ns	0.9994
1mo.:WT vs. 6mo.:Cln37-8	1.03	-2.511 to 4.571	No	ns	0.983
1mo.:WT vs. 12mo.:WT	0.44	-3.233 to 4.113	No	ns	> 0.9999
1mo.:WT vs. 12mo.:Cln37-8	0.88	-2.793 to 4.553	No	ns	0.9946
1mo.:Cln37-8 vs. 3mo.:WT	-0.53	-4.203 to 3.143	No	ns	0.9998
1mo.:Cln37-8 vs. 3mo.:Cln37-8	0.27	-3.625 to 4.165	No	ns	> 0.9999
1mo.:Cln37-8 vs. 6mo.:WT	0.53	-3.365 to 4.425	No	ns	0.9999
1mo.:Cln37-8 vs. 6mo.:Cln37-8	0.93	-2.842 to 4.702	No	ns	0.9936
1mo.:Cln37-8 vs. 12mo.:WT	0.34	-3.555 to 4.235	No	ns	> 0.9999
1mo.:Cln37-8 vs. 12mo.:Cln37-8	0.78	-3.115 to 4.675	No	ns	0.9982
3mo.:WT vs. 3mo.:Cln37-8	0.8	-2.873 to 4.473	No	ns	0.997
3mo.:WT vs. 6mo.:WT	1.06	-2.613 to 4.733	No	ns	0.9837
3mo.:WT vs. 6mo.:Cln37-8	1.46	-2.081 to 5.001	No	ns	0.8945
3mo.:WT vs. 12mo.:WT	0.87	-2.803 to 4.543	No	ns	0.995
3mo.:WT vs. 12mo.:Cln37-8	1.31	-2.363 to 4.983	No	ns	0.9482
3mo.:Cln37-8 vs. 6mo.:WT	0.26	-3.635 to 4.155	No	ns	> 0.9999
3mo.:Cln37-8 vs. 6mo.:Cln37-8	0.66	-3.112 to 4.432	No	ns	0.9993
3mo.:Cln37-8 vs. 12mo.:WT	0.07	-3.825 to 3.965	No	ns	> 0.9999
3mo.:Cln37-8 vs. 12mo.:Cln37-8	0.51	-3.385 to 4.405	No	ns	0.9999
6mo.:WT vs. 6mo.:Cln37-8	0.4	-3.372 to 4.172	No	ns	> 0.9999
6mo.:WT vs. 12mo.:WT	-0.19	-4.085 to 3.705	No	ns	> 0.9999
6mo.:WT vs. 12mo.:Cln37-8	0.25	-3.645 to 4.145	No	ns	> 0.9999
6mo.:Cln37-8 vs. 12mo.:WT	-0.59	-4.362 to 3.182	No	ns	0.9996
6mo.:Cln37-8 vs. 12mo.:Cln37-8	-0.15	-3.922 to 3.622	No	ns	> 0.9999
12mo.:WT vs. 12mo.:Cln37-8	0.44	-3.455 to 4.335	No	ns	> 0.9999
Test details	Mean 1	Mean 2	Mean Diff.	SE of diff.	N1	N2	q	DF
1mo.:WT vs. 1mo.:Cln37-8	29.74	29.64	0.1	1.164	9	7	0.1215	53
1mo.:WT vs. 3mo.:WT	29.74	30.17	-0.43	1.089	9	9	0.5585	53
1mo.:WT vs. 3mo.:Cln37-8	29.74	29.37	0.37	1.164	9	7	0.4495	53
1mo.:WT vs. 6mo.:WT	29.74	29.11	0.63	1.164	9	7	0.7654	53
1mo.:WT vs. 6mo.:Cln37-8	29.74	28.71	1.03	1.122	9	8	1.298	53
1mo.:WT vs. 12mo.:WT	29.74	29.3	0.44	1.164	9	7	0.5346	53
1mo.:WT vs. 12mo.:Cln37-8	29.74	28.86	0.88	1.164	9	7	1.069	53
1mo.:Cln37-8 vs. 3mo.:WT	29.64	30.17	-0.53	1.164	7	9	0.6439	53
1mo.:Cln37-8 vs. 3mo.:Cln37-8	29.64	29.37	0.27	1.235	7	7	0.3093	53
1mo.:Cln37-8 vs. 6mo.:WT	29.64	29.11	0.53	1.235	7	7	0.6071	53
1mo.:Cln37-8 vs. 6mo.:Cln37-8	29.64	28.71	0.93	1.195	7	8	1.1	53
1mo.:Cln37-8 vs. 12mo.:WT	29.64	29.3	0.34	1.235	7	7	0.3894	53
1mo.:Cln37-8 vs. 12mo.:Cln37-8	29.64	28.86	0.78	1.235	7	7	0.8934	53
3mo.:WT vs. 3mo.:Cln37-8	30.17	29.37	0.8	1.164	9	7	0.9719	53
3mo.:WT vs. 6mo.:WT	30.17	29.11	1.06	1.164	9	7	1.288	53
3mo.:WT vs. 6mo.:Cln37-8	30.17	28.71	1.46	1.122	9	8	1.84	53
3mo.:WT vs. 12mo.:WT	30.17	29.3	0.87	1.164	9	7	1.057	53
3mo.:WT vs. 12mo.:Cln37-8	30.17	28.86	1.31	1.164	9	7	1.592	53
3mo.:Cln37-8 vs. 6mo.:WT	29.37	29.11	0.26	1.235	7	7	0.2978	53
3mo.:Cln37-8 vs. 6mo.:Cln37-8	29.37	28.71	0.66	1.195	7	8	0.7808	53
3mo.:Cln37-8 vs. 12mo.:WT	29.37	29.3	0.07	1.235	7	7	0.08018	53
3mo.:Cln37-8 vs. 12mo.:Cln37-8	29.37	28.86	0.51	1.235	7	7	0.5842	53
6mo.:WT vs. 6mo.:Cln37-8	29.11	28.71	0.4	1.195	7	8	0.4732	53
6mo.:WT vs. 12mo.:WT	29.11	29.3	-0.19	1.235	7	7	0.2176	53
6mo.:WT vs. 12mo.:Cln37-8	29.11	28.86	0.25	1.235	7	7	0.2864	53
6mo.:Cln37-8 vs. 12mo.:WT	28.71	29.3	-0.59	1.195	8	7	0.698	53
6mo.:Cln37-8 vs. 12mo.:Cln37-8	28.71	28.86	-0.15	1.195	8	7	0.1775	53
12mo.:WT vs. 12mo.:Cln37-8	29.3	28.86	0.44	1.235	7	7	0.504	53

## Sheet: RDW
Table Analyzed	RDW_Combined
Two-way ANOVA	Ordinary
Alpha	0.05
Source of Variation	% of total variation	P value	P value summary	Significant?
Interaction	1.206	0.7659	ns	No
Age	43.02	< 0.0001	****	Yes
Genotype	0.1055	0.7525	ns	No
ANOVA table	SS	DF	MS	F (DFn, DFd)	P value
Interaction	1.722	3	0.574	F (3, 53) = 0.3827	P = 0.7659
Age	61.45	3	20.48	F (3, 53) = 13.65	P < 0.0001
Genotype	0.1507	1	0.1507	F (1, 53) = 0.1005	P = 0.7525
Residual	79.5	53	1.5
Number of missing values	11
Compare cell means regardless of rows and columns
Number of families	1
Number of comparisons per family	28
Alpha	0.05
Tukey's multiple comparisons test	Mean Diff.	95% CI of diff.	Significant?	Summary	Adjusted P Value
1mo.:WT vs. 1mo.:Cln37-8	-0.34	-2.287 to 1.607	No	ns	0.9993
1mo.:WT vs. 3mo.:WT	2.58	0.7584 to 4.402	Yes	**	0.001
1mo.:WT vs. 3mo.:Cln37-8	2.55	0.6026 to 4.497	Yes	**	0.003
1mo.:WT vs. 6mo.:WT	1.7	-0.2474 to 3.647	No	ns	0.1293
1mo.:WT vs. 6mo.:Cln37-8	1.88	0.002308 to 3.758	Yes	*	0.0495
1mo.:WT vs. 12mo.:WT	0.73	-1.217 to 2.677	No	ns	0.9334
1mo.:WT vs. 12mo.:Cln37-8	1.32	-0.6274 to 3.267	No	ns	0.4047
1mo.:Cln37-8 vs. 3mo.:WT	2.92	0.9726 to 4.867	Yes	***	0.0004
1mo.:Cln37-8 vs. 3mo.:Cln37-8	2.89	0.8245 to 4.956	Yes	**	0.0012
1mo.:Cln37-8 vs. 6mo.:WT	2.04	-0.02553 to 4.106	No	ns	0.0552
1mo.:Cln37-8 vs. 6mo.:Cln37-8	2.22	0.2201 to 4.220	Yes	*	0.0198
1mo.:Cln37-8 vs. 12mo.:WT	1.07	-0.9955 to 3.136	No	ns	0.7277
1mo.:Cln37-8 vs. 12mo.:Cln37-8	1.66	-0.4055 to 3.726	No	ns	0.2034
3mo.:WT vs. 3mo.:Cln37-8	-0.03	-1.977 to 1.917	No	ns	> 0.9999
3mo.:WT vs. 6mo.:WT	-0.88	-2.827 to 1.067	No	ns	0.8413
3mo.:WT vs. 6mo.:Cln37-8	-0.7	-2.578 to 1.178	No	ns	0.9352
3mo.:WT vs. 12mo.:WT	-1.85	-3.797 to 0.09740	No	ns	0.0739
3mo.:WT vs. 12mo.:Cln37-8	-1.26	-3.207 to 0.6874	No	ns	0.4651
3mo.:Cln37-8 vs. 6mo.:WT	-0.85	-2.916 to 1.216	No	ns	0.8955
3mo.:Cln37-8 vs. 6mo.:Cln37-8	-0.67	-2.670 to 1.330	No	ns	0.9628
3mo.:Cln37-8 vs. 12mo.:WT	-1.82	-3.886 to 0.2455	No	ns	0.1221
3mo.:Cln37-8 vs. 12mo.:Cln37-8	-1.23	-3.296 to 0.8355	No	ns	0.571
6mo.:WT vs. 6mo.:Cln37-8	0.18	-1.820 to 2.180	No	ns	> 0.9999
6mo.:WT vs. 12mo.:WT	-0.97	-3.036 to 1.096	No	ns	0.8136
6mo.:WT vs. 12mo.:Cln37-8	-0.38	-2.446 to 1.686	No	ns	0.999
6mo.:Cln37-8 vs. 12mo.:WT	-1.15	-3.150 to 0.8499	No	ns	0.6135
6mo.:Cln37-8 vs. 12mo.:Cln37-8	-0.56	-2.560 to 1.440	No	ns	0.9864
12mo.:WT vs. 12mo.:Cln37-8	0.59	-1.476 to 2.656	No	ns	0.9847
Test details	Mean 1	Mean 2	Mean Diff.	SE of diff.	N1	N2	q	DF
1mo.:WT vs. 1mo.:Cln37-8	14.99	15.33	-0.34	0.6172	9	7	0.779	53
1mo.:WT vs. 3mo.:WT	14.99	12.41	2.58	0.5774	9	9	6.319	53
1mo.:WT vs. 3mo.:Cln37-8	14.99	12.44	2.55	0.6172	9	7	5.843	53
1mo.:WT vs. 6mo.:WT	14.99	13.29	1.7	0.6172	9	7	3.895	53
1mo.:WT vs. 6mo.:Cln37-8	14.99	13.11	1.88	0.5951	9	8	4.467	53
1mo.:WT vs. 12mo.:WT	14.99	14.26	0.73	0.6172	9	7	1.673	53
1mo.:WT vs. 12mo.:Cln37-8	14.99	13.67	1.32	0.6172	9	7	3.024	53
1mo.:Cln37-8 vs. 3mo.:WT	15.33	12.41	2.92	0.6172	7	9	6.69	53
1mo.:Cln37-8 vs. 3mo.:Cln37-8	15.33	12.44	2.89	0.6547	7	7	6.243	53
1mo.:Cln37-8 vs. 6mo.:WT	15.33	13.29	2.04	0.6547	7	7	4.407	53
1mo.:Cln37-8 vs. 6mo.:Cln37-8	15.33	13.11	2.22	0.6339	7	8	4.953	53
1mo.:Cln37-8 vs. 12mo.:WT	15.33	14.26	1.07	0.6547	7	7	2.311	53
1mo.:Cln37-8 vs. 12mo.:Cln37-8	15.33	13.67	1.66	0.6547	7	7	3.586	53
3mo.:WT vs. 3mo.:Cln37-8	12.41	12.44	-0.03	0.6172	9	7	0.06874	53
3mo.:WT vs. 6mo.:WT	12.41	13.29	-0.88	0.6172	9	7	2.016	53
3mo.:WT vs. 6mo.:Cln37-8	12.41	13.11	-0.7	0.5951	9	8	1.663	53
3mo.:WT vs. 12mo.:WT	12.41	14.26	-1.85	0.6172	9	7	4.239	53
3mo.:WT vs. 12mo.:Cln37-8	12.41	13.67	-1.26	0.6172	9	7	2.887	53
3mo.:Cln37-8 vs. 6mo.:WT	12.44	13.29	-0.85	0.6547	7	7	1.836	53
3mo.:Cln37-8 vs. 6mo.:Cln37-8	12.44	13.11	-0.67	0.6339	7	8	1.495	53
3mo.:Cln37-8 vs. 12mo.:WT	12.44	14.26	-1.82	0.6547	7	7	3.932	53
3mo.:Cln37-8 vs. 12mo.:Cln37-8	12.44	13.67	-1.23	0.6547	7	7	2.657	53
6mo.:WT vs. 6mo.:Cln37-8	13.29	13.11	0.18	0.6339	7	8	0.4016	53
6mo.:WT vs. 12mo.:WT	13.29	14.26	-0.97	0.6547	7	7	2.095	53
6mo.:WT vs. 12mo.:Cln37-8	13.29	13.67	-0.38	0.6547	7	7	0.8209	53
6mo.:Cln37-8 vs. 12mo.:WT	13.11	14.26	-1.15	0.6339	8	7	2.566	53
6mo.:Cln37-8 vs. 12mo.:Cln37-8	13.11	13.67	-0.56	0.6339	8	7	1.249	53
12mo.:WT vs. 12mo.:Cln37-8	14.26	13.67	0.59	0.6547	7	7	1.275	53

## Sheet: PLT
Table Analyzed	PLT_Combined
Two-way ANOVA	Ordinary
Alpha	0.05
Source of Variation	% of total variation	P value	P value summary	Significant?
Interaction	6.93	0.1519	ns	No
Age	21.36	0.0019	**	Yes
Genotype	5.024	0.0509	ns	No
ANOVA table	SS	DF	MS	F (DFn, DFd)	P value
Interaction	858932	3	286311	F (3, 53) = 1.836	P = 0.1519
Age	2647000	3	882378	F (3, 53) = 5.657	P = 0.0019
Genotype	622670	1	622670	F (1, 53) = 3.992	P = 0.0509
Residual	8266000	53	155967
Number of missing values	11
Compare cell means regardless of rows and columns
Number of families	1
Number of comparisons per family	28
Alpha	0.05
Tukey's multiple comparisons test	Mean Diff.	95% CI of diff.	Significant?	Summary	Adjusted P Value
1mo.:WT vs. 1mo.:Cln37-8	29	-598.9 to 656.9	No	ns	> 0.9999
1mo.:WT vs. 3mo.:WT	39	-548.4 to 626.4	No	ns	> 0.9999
1mo.:WT vs. 3mo.:Cln37-8	56	-571.9 to 683.9	No	ns	> 0.9999
1mo.:WT vs. 6mo.:WT	-61	-688.9 to 566.9	No	ns	> 0.9999
1mo.:WT vs. 6mo.:Cln37-8	-383	-988.5 to 222.5	No	ns	0.4943
1mo.:WT vs. 12mo.:WT	-205	-832.9 to 422.9	No	ns	0.9676
1mo.:WT vs. 12mo.:Cln37-8	-742	-1370 to -114.1	Yes	*	0.0103
1mo.:Cln37-8 vs. 3mo.:WT	10	-617.9 to 637.9	No	ns	> 0.9999
1mo.:Cln37-8 vs. 3mo.:Cln37-8	27	-639.0 to 693.0	No	ns	> 0.9999
1mo.:Cln37-8 vs. 6mo.:WT	-90	-756.0 to 576.0	No	ns	0.9999
1mo.:Cln37-8 vs. 6mo.:Cln37-8	-412	-1057 to 232.9	No	ns	0.4815
1mo.:Cln37-8 vs. 12mo.:WT	-234	-900.0 to 432.0	No	ns	0.9521
1mo.:Cln37-8 vs. 12mo.:Cln37-8	-771	-1437 to -105.0	Yes	*	0.0129
3mo.:WT vs. 3mo.:Cln37-8	17	-610.9 to 644.9	No	ns	> 0.9999
3mo.:WT vs. 6mo.:WT	-100	-727.9 to 527.9	No	ns	0.9996
3mo.:WT vs. 6mo.:Cln37-8	-422	-1027 to 183.5	No	ns	0.3689
3mo.:WT vs. 12mo.:WT	-244	-871.9 to 383.9	No	ns	0.9204
3mo.:WT vs. 12mo.:Cln37-8	-781	-1409 to -153.1	Yes	**	0.0058
3mo.:Cln37-8 vs. 6mo.:WT	-117	-783.0 to 549.0	No	ns	0.9992
3mo.:Cln37-8 vs. 6mo.:Cln37-8	-439	-1084 to 205.9	No	ns	0.3991
3mo.:Cln37-8 vs. 12mo.:WT	-261	-927.0 to 405.0	No	ns	0.9171
3mo.:Cln37-8 vs. 12mo.:Cln37-8	-798	-1464 to -132.0	Yes	**	0.0089
6mo.:WT vs. 6mo.:Cln37-8	-322	-966.9 to 322.9	No	ns	0.7624
6mo.:WT vs. 12mo.:WT	-144	-810.0 to 522.0	No	ns	0.9971
6mo.:WT vs. 12mo.:Cln37-8	-681	-1347 to -14.98	Yes	*	0.0417
6mo.:Cln37-8 vs. 12mo.:WT	178	-466.9 to 822.9	No	ns	0.9874
6mo.:Cln37-8 vs. 12mo.:Cln37-8	-359	-1004 to 285.9	No	ns	0.6512
12mo.:WT vs. 12mo.:Cln37-8	-537	-1203 to 129.0	No	ns	0.2002
Test details	Mean 1	Mean 2	Mean Diff.	SE of diff.	N1	N2	q	DF
1mo.:WT vs. 1mo.:Cln37-8	1254	1225	29	199	9	7	0.2061	53
1mo.:WT vs. 3mo.:WT	1254	1215	39	186.2	9	9	0.2963	53
1mo.:WT vs. 3mo.:Cln37-8	1254	1198	56	199	9	7	0.3979	53
1mo.:WT vs. 6mo.:WT	1254	1315	-61	199	9	7	0.4335	53
1mo.:WT vs. 6mo.:Cln37-8	1254	1637	-383	191.9	9	8	2.823	53
1mo.:WT vs. 12mo.:WT	1254	1459	-205	199	9	7	1.457	53
1mo.:WT vs. 12mo.:Cln37-8	1254	1996	-742	199	9	7	5.272	53
1mo.:Cln37-8 vs. 3mo.:WT	1225	1215	10	199	7	9	0.07106	53
1mo.:Cln37-8 vs. 3mo.:Cln37-8	1225	1198	27	211.1	7	7	0.1809	53
1mo.:Cln37-8 vs. 6mo.:WT	1225	1315	-90	211.1	7	7	0.6029	53
1mo.:Cln37-8 vs. 6mo.:Cln37-8	1225	1637	-412	204.4	7	8	2.851	53
1mo.:Cln37-8 vs. 12mo.:WT	1225	1459	-234	211.1	7	7	1.568	53
1mo.:Cln37-8 vs. 12mo.:Cln37-8	1225	1996	-771	211.1	7	7	5.165	53
3mo.:WT vs. 3mo.:Cln37-8	1215	1198	17	199	9	7	0.1208	53
3mo.:WT vs. 6mo.:WT	1215	1315	-100	199	9	7	0.7106	53
3mo.:WT vs. 6mo.:Cln37-8	1215	1637	-422	191.9	9	8	3.11	53
3mo.:WT vs. 12mo.:WT	1215	1459	-244	199	9	7	1.734	53
3mo.:WT vs. 12mo.:Cln37-8	1215	1996	-781	199	9	7	5.55	53
3mo.:Cln37-8 vs. 6mo.:WT	1198	1315	-117	211.1	7	7	0.7838	53
3mo.:Cln37-8 vs. 6mo.:Cln37-8	1198	1637	-439	204.4	7	8	3.037	53
3mo.:Cln37-8 vs. 12mo.:WT	1198	1459	-261	211.1	7	7	1.749	53
3mo.:Cln37-8 vs. 12mo.:Cln37-8	1198	1996	-798	211.1	7	7	5.346	53
6mo.:WT vs. 6mo.:Cln37-8	1315	1637	-322	204.4	7	8	2.228	53
6mo.:WT vs. 12mo.:WT	1315	1459	-144	211.1	7	7	0.9647	53
6mo.:WT vs. 12mo.:Cln37-8	1315	1996	-681	211.1	7	7	4.562	53
6mo.:Cln37-8 vs. 12mo.:WT	1637	1459	178	204.4	8	7	1.232	53
6mo.:Cln37-8 vs. 12mo.:Cln37-8	1637	1996	-359	204.4	8	7	2.484	53
12mo.:WT vs. 12mo.:Cln37-8	1459	1996	-537	211.1	7	7	3.598	53

## Sheet: MPV
Table Analyzed	MPV_Combined
Two-way ANOVA	Ordinary
Alpha	0.05
Source of Variation	% of total variation	P value	P value summary	Significant?
Interaction	5.981	0.0837	ns	No
Age	44.21	< 0.0001	****	Yes
Genotype	4.665	0.0231	*	Yes
ANOVA table	SS	DF	MS	F (DFn, DFd)	P value
Interaction	0.4658	3	0.1553	F (3, 53) = 2.341	P = 0.0837
Age	3.444	3	1.148	F (3, 53) = 17.30	P < 0.0001
Genotype	0.3633	1	0.3633	F (1, 53) = 5.477	P = 0.0231
Residual	3.516	53	0.06634
Number of missing values	11
Compare cell means regardless of rows and columns
Number of families	1
Number of comparisons per family	28
Alpha	0.05
Tukey's multiple comparisons test	Mean Diff.	95% CI of diff.	Significant?	Summary	Adjusted P Value
1mo.:WT vs. 1mo.:Cln37-8	0.338	-0.07152 to 0.7475	No	ns	0.1774
1mo.:WT vs. 3mo.:WT	0.867	0.4839 to 1.250	Yes	****	< 0.0001
1mo.:WT vs. 3mo.:Cln37-8	0.796	0.3865 to 1.206	Yes	****	< 0.0001
1mo.:WT vs. 6mo.:WT	0.553	0.1435 to 0.9625	Yes	**	0.002
1mo.:WT vs. 6mo.:Cln37-8	0.592	0.1971 to 0.9869	Yes	***	0.0004
1mo.:WT vs. 12mo.:WT	0.281	-0.1285 to 0.6905	No	ns	0.3889
1mo.:WT vs. 12mo.:Cln37-8	0.596	0.1865 to 1.006	Yes	***	0.0007
1mo.:Cln37-8 vs. 3mo.:WT	0.529	0.1195 to 0.9385	Yes	**	0.0036
1mo.:Cln37-8 vs. 3mo.:Cln37-8	0.458	0.02364 to 0.8924	Yes	*	0.0319
1mo.:Cln37-8 vs. 6mo.:WT	0.215	-0.2194 to 0.6494	No	ns	0.7702
1mo.:Cln37-8 vs. 6mo.:Cln37-8	0.254	-0.1666 to 0.6746	No	ns	0.5534
1mo.:Cln37-8 vs. 12mo.:WT	-0.057	-0.4914 to 0.3774	No	ns	0.9999
1mo.:Cln37-8 vs. 12mo.:Cln37-8	0.258	-0.1764 to 0.6924	No	ns	0.5741
3mo.:WT vs. 3mo.:Cln37-8	-0.071	-0.4805 to 0.3385	No	ns	0.9993
3mo.:WT vs. 6mo.:WT	-0.314	-0.7235 to 0.09552	No	ns	0.2537
3mo.:WT vs. 6mo.:Cln37-8	-0.275	-0.6699 to 0.1199	No	ns	0.3699
3mo.:WT vs. 12mo.:WT	-0.586	-0.9955 to -0.1765	Yes	***	0.0009
3mo.:WT vs. 12mo.:Cln37-8	-0.271	-0.6805 to 0.1385	No	ns	0.4358
3mo.:Cln37-8 vs. 6mo.:WT	-0.243	-0.6774 to 0.1914	No	ns	0.6456
3mo.:Cln37-8 vs. 6mo.:Cln37-8	-0.204	-0.6246 to 0.2166	No	ns	0.7876
3mo.:Cln37-8 vs. 12mo.:WT	-0.515	-0.9494 to -0.08064	Yes	**	0.01
3mo.:Cln37-8 vs. 12mo.:Cln37-8	-0.2	-0.6344 to 0.2344	No	ns	0.8281
6mo.:WT vs. 6mo.:Cln37-8	0.039	-0.3816 to 0.4596	No	ns	> 0.9999
6mo.:WT vs. 12mo.:WT	-0.272	-0.7064 to 0.1624	No	ns	0.5074
6mo.:WT vs. 12mo.:Cln37-8	0.043	-0.3914 to 0.4774	No	ns	> 0.9999
6mo.:Cln37-8 vs. 12mo.:WT	-0.311	-0.7316 to 0.1096	No	ns	0.2957
6mo.:Cln37-8 vs. 12mo.:Cln37-8	0.004	-0.4166 to 0.4246	No	ns	> 0.9999
12mo.:WT vs. 12mo.:Cln37-8	0.315	-0.1194 to 0.7494	No	ns	0.3193
Test details	Mean 1	Mean 2	Mean Diff.	SE of diff.	N1	N2	q	DF
1mo.:WT vs. 1mo.:Cln37-8	5.867	5.529	0.338	0.1298	9	7	3.683	53
1mo.:WT vs. 3mo.:WT	5.867	5	0.867	0.1214	9	9	10.1	53
1mo.:WT vs. 3mo.:Cln37-8	5.867	5.071	0.796	0.1298	9	7	8.673	53
1mo.:WT vs. 6mo.:WT	5.867	5.314	0.553	0.1298	9	7	6.025	53
1mo.:WT vs. 6mo.:Cln37-8	5.867	5.275	0.592	0.1252	9	8	6.69	53
1mo.:WT vs. 12mo.:WT	5.867	5.586	0.281	0.1298	9	7	3.062	53
1mo.:WT vs. 12mo.:Cln37-8	5.867	5.271	0.596	0.1298	9	7	6.494	53
1mo.:Cln37-8 vs. 3mo.:WT	5.529	5	0.529	0.1298	7	9	5.764	53
1mo.:Cln37-8 vs. 3mo.:Cln37-8	5.529	5.071	0.458	0.1377	7	7	4.705	53
1mo.:Cln37-8 vs. 6mo.:WT	5.529	5.314	0.215	0.1377	7	7	2.209	53
1mo.:Cln37-8 vs. 6mo.:Cln37-8	5.529	5.275	0.254	0.1333	7	8	2.695	53
1mo.:Cln37-8 vs. 12mo.:WT	5.529	5.586	-0.057	0.1377	7	7	0.5855	53
1mo.:Cln37-8 vs. 12mo.:Cln37-8	5.529	5.271	0.258	0.1377	7	7	2.65	53
3mo.:WT vs. 3mo.:Cln37-8	5	5.071	-0.071	0.1298	9	7	0.7736	53
3mo.:WT vs. 6mo.:WT	5	5.314	-0.314	0.1298	9	7	3.421	53
3mo.:WT vs. 6mo.:Cln37-8	5	5.275	-0.275	0.1252	9	8	3.108	53
3mo.:WT vs. 12mo.:WT	5	5.586	-0.586	0.1298	9	7	6.385	53
3mo.:WT vs. 12mo.:Cln37-8	5	5.271	-0.271	0.1298	9	7	2.953	53
3mo.:Cln37-8 vs. 6mo.:WT	5.071	5.314	-0.243	0.1377	7	7	2.496	53
3mo.:Cln37-8 vs. 6mo.:Cln37-8	5.071	5.275	-0.204	0.1333	7	8	2.164	53
3mo.:Cln37-8 vs. 12mo.:WT	5.071	5.586	-0.515	0.1377	7	7	5.29	53
3mo.:Cln37-8 vs. 12mo.:Cln37-8	5.071	5.271	-0.2	0.1377	7	7	2.054	53
6mo.:WT vs. 6mo.:Cln37-8	5.314	5.275	0.039	0.1333	7	8	0.4138	53
6mo.:WT vs. 12mo.:WT	5.314	5.586	-0.272	0.1377	7	7	2.794	53
6mo.:WT vs. 12mo.:Cln37-8	5.314	5.271	0.043	0.1377	7	7	0.4417	53
6mo.:Cln37-8 vs. 12mo.:WT	5.275	5.586	-0.311	0.1333	8	7	3.3	53
6mo.:Cln37-8 vs. 12mo.:Cln37-8	5.275	5.271	0.004	0.1333	8	7	0.04244	53
12mo.:WT vs. 12mo.:Cln37-8	5.586	5.271	0.315	0.1377	7	7	3.236	53

[truncated: 3 more sheets: Lymph, Mono, Gran]
