# Supplementary material for: Searching for novel biomarkers using a mouse model of CLN3-Batten disease
Source: PLoS One. 2018 Aug 7;13(8):e0201470. doi: 10.1371/journal.pone.0201470 (PMC6080763; doi:10.1371/journal.pone.0201470)
Supplement: S2 File — (XLSX) [file pone.0201470.s003.xlsx]

## Sheet: Granulocytes
Summary of 3-way ANOVA
		Df	Sum Sq	Mean Sq	F-value	Pr(>F)
Genotype		1	0.01	0.0064	0.006	0.9388
Age		3	0.86	0.2852	0.264	0.851
Colony		1	2.17	2.1703	2.008	0.1633
Genotype:Age		3	2.57	0.8552	0.791	0.5051
Genotype:Colony		1	2.19	2.1919	2.028	0.1613
Age:Colony		3	8.91	2.9706	2.749	0.0537 .
Genotype:Age:Colony		3	1.4	0.4666	0.432	0.7313
Residuals		45	48.63	1.0807
Tukey	multiple	comparisons	of	means
	0.95	family-wise	confidence	level
Fit:	aov(formula	=	Value	~	Genotype	*	Age	*	Colony)
$`Genotype`
	diff	lwr	upr	adjust p-value
wt-cln	-0.0205819	-0.557399	0.516235	0.938789
$`Age`
	diff	lwr	upr	adjust p-value
six-one	0.255528	-0.741175	1.25223	0.902681
three-one	0.2	-0.780495	1.18049	0.947644
twelve-one	-0.0137864	-1.02869	1.00112	0.999983
three-six	-0.0555276	-1.05223	0.941175	0.998812
twelve-six	-0.269314	-1.29989	0.761261	0.897645
twelve-three	-0.213786	-1.22869	0.801122	0.942778
$`Colony`
	diff	lwr	upr	adjust p-value
b-a	0.37662	-0.160197	0.913437	0.164519
$`Genotype:Age`
	diff	lwr	upr	adjust p-value
wt:one-cln:one	0.166222	-1.49853	1.83098	0.999982
cln:six-cln:one	0.552206	-1.15747	2.26188	0.967833
wt:six-cln:one	0.12105	-1.64469	1.88679	0.999999
cln:three-cln:one	-0.0142857	-1.78003	1.75146	1
wt:three-cln:one	0.532888	-1.13187	2.19765	0.969365
cln:twelve-cln:one	0.28305	-1.48269	2.04879	0.999555
wt:twelve-cln:one	-0.12105	-1.88679	1.64469	0.999999
cln:six-wt:one	0.385984	-1.21918	1.99115	0.994144
wt:six-wt:one	-0.0451716	-1.70993	1.61959	1
cln:three-wt:one	-0.180507	-1.84526	1.48425	0.999968
wt:three-wt:one	0.366667	-1.19057	1.9239	0.994848
cln:twelve-wt:one	0.116828	-1.54793	1.78158	0.999998
wt:twelve-wt:one	-0.287272	-1.95203	1.37749	0.99928
wt:six-cln:six	-0.431156	-2.14083	1.27852	0.992195
cln:three-cln:six	-0.566491	-2.27616	1.14318	0.963095
wt:three-cln:six	-0.0193172	-1.62448	1.58585	1
cln:twelve-cln:six	-0.269156	-1.97883	1.44052	0.999605
wt:twelve-cln:six	-0.673256	-2.38293	1.03642	0.911471
cln:three-wt:six	-0.135336	-1.90108	1.63041	0.999997
wt:three-wt:six	0.411838	-1.25292	2.0766	0.993046
cln:twelve-wt:six	0.161999	-1.60374	1.92774	0.99999
wt:twelve-wt:six	-0.2421	-2.00784	1.52364	0.999842
wt:three-cln:three	0.547174	-1.11758	2.21193	0.964656
cln:twelve-cln:three	0.297335	-1.46841	2.06308	0.999386
wt:twelve-cln:three	-0.106764	-1.87251	1.65898	0.999999
cln:twelve-wt:three	-0.249839	-1.9146	1.41492	0.999712
wt:twelve-wt:three	-0.653939	-2.31869	1.01082	0.912517
wt:twelve-cln:twelve	-0.4041	-2.16984	1.36164	0.995673
$`Genotype:Colony`
	diff	lwr	upr	adjust p-value
wt:a-cln:a	0.399689	-0.635828	1.43521	0.73306
cln:b-cln:a	0.778369	-0.257149	1.81389	0.201291
wt:b-cln:a	0.418037	-0.617481	1.45355	0.705197
cln:b-wt:a	0.37868	-0.601815	1.35917	0.732699
wt:b-wt:a	0.0183474	-0.962147	0.998842	0.999955
wt:b-cln:b	-0.360332	-1.34083	0.620162	0.761253
$`Age:Colony`
	diff	lwr	upr	adjust p-value
six:a-one:a	0.567135	-1.14254	2.27681	0.962871
three:a-one:a	1.22619	-0.425509	2.87789	0.286035
twelve:a-one:a	0.366183	-1.41786	2.15022	0.997806
one:b-one:a	1.26866	-0.383045	2.92035	0.247463
six:b-one:a	1.17224	-0.479465	2.82394	0.340147
three:b-one:a	0.442465	-1.20924	2.09416	0.988833
twelve:b-one:a	0.81131	-0.84039	2.46301	0.770214
three:a-six:a	0.659055	-1.05062	2.36873	0.920096
twelve:a-six:a	-0.200952	-2.03879	1.63689	0.999966
one:b-six:a	0.70152	-1.00815	2.41119	0.892637
six:b-six:a	0.6051	-1.10457	2.31477	0.947854
three:b-six:a	-0.12467	-1.83434	1.585	0.999998
twelve:b-six:a	0.244175	-1.4655	1.95385	0.999793
twelve:a-three:a	-0.860007	-2.64405	0.924032	0.786317
one:b-three:a	0.0424646	-1.60924	1.69416	1
six:b-three:a	-0.0539553	-1.70565	1.59774	1
three:b-three:a	-0.783726	-2.43543	0.867974	0.799249
twelve:b-three:a	-0.414881	-2.06658	1.23682	0.992379
one:b-twelve:a	0.902472	-0.881568	2.68651	0.743404
six:b-twelve:a	0.806052	-0.977988	2.59009	0.835764
three:b-twelve:a	0.0762816	-1.70776	1.86032	1
twelve:b-twelve:a	0.445127	-1.33891	2.22917	0.99268
six:b-one:b	-0.0964199	-1.74812	1.55528	1
three:b-one:b	-0.82619	-2.47789	0.825509	0.753875
twelve:b-one:b	-0.457345	-2.10905	1.19435	0.986454
three:b-six:b	-0.729771	-2.38147	0.921929	0.850666
twelve:b-six:b	-0.360925	-2.01263	1.29077	0.996751
twelve:b-three:b	0.368845	-1.28285	2.02054	0.996282
$`Genotype:Age:Colony`
	diff	lwr	upr	adjust p-value
wt:one:a-cln:one:a	0.593333	-2.15899	3.34566	0.999983
cln:six:a-cln:one:a	1.05833	-1.82012	3.93679	0.992208
wt:six:a-cln:one:a	0.7	-2.37719	3.77719	0.999967
cln:three:a-cln:one:a	0.8	-2.27719	3.87719	0.999827
wt:three:a-cln:one:a	2.11333	-0.638993	4.86566	0.314362
cln:twelve:a-cln:one:a	0.766667	-2.31053	3.84386	0.999897
wt:twelve:a-cln:one:a	0.633333	-2.44386	3.71053	0.999991
cln:one:b-cln:one:a	1.60833	-1.27012	4.48679	0.798575
wt:one:b-cln:one:a	1.63333	-1.24512	4.51179	0.780733
cln:six:b-cln:one:a	1.80833	-1.07012	4.68679	0.640798
wt:six:b-cln:one:a	1.30833	-1.57012	4.18679	0.949592
cln:three:b-cln:one:a	0.983333	-1.89512	3.86179	0.996275
wt:three:b-cln:one:a	0.558333	-2.32012	3.43679	0.999996
cln:twelve:b-cln:one:a	1.48333	-1.39512	4.36179	0.876388
wt:twelve:b-cln:one:a	0.908333	-1.97012	3.78679	0.998396
cln:six:a-wt:one:a	0.465	-2.06317	2.99317	0.999998
wt:six:a-wt:one:a	0.106667	-2.64566	2.85899	1
cln:three:a-wt:one:a	0.206667	-2.54566	2.95899	1
wt:three:a-wt:one:a	1.52	-0.863585	3.90359	0.617505
cln:twelve:a-wt:one:a	0.173333	-2.57899	2.92566	1
wt:twelve:a-wt:one:a	0.04	-2.71233	2.79233	1
cln:one:b-wt:one:a	1.015	-1.51317	3.54317	0.982232
wt:one:b-wt:one:a	1.04	-1.48817	3.56817	0.977949
cln:six:b-wt:one:a	1.215	-1.31317	3.74317	0.923379
wt:six:b-wt:one:a	0.715	-1.81317	3.24317	0.999533
cln:three:b-wt:one:a	0.39	-2.13817	2.91817	1
wt:three:b-wt:one:a	-0.035	-2.56317	2.49317	1
cln:twelve:b-wt:one:a	0.89	-1.63817	3.41817	0.994938
wt:twelve:b-wt:one:a	0.315	-2.21317	2.84317	1
wt:six:a-cln:six:a	-0.358333	-3.23679	2.52012	1
cln:three:a-cln:six:a	-0.258333	-3.13679	2.62012	1
wt:three:a-cln:six:a	1.055	-1.47317	3.58317	0.975025
cln:twelve:a-cln:six:a	-0.291667	-3.17012	2.58679	1
wt:twelve:a-cln:six:a	-0.425	-3.30345	2.45345	1
cln:one:b-cln:six:a	0.55	-2.11493	3.21493	0.999991
wt:one:b-cln:six:a	0.575	-2.08993	3.23993	0.999983
cln:six:b-cln:six:a	0.75	-1.91493	3.41493	0.999559
wt:six:b-cln:six:a	0.25	-2.41493	2.91493	1
cln:three:b-cln:six:a	-0.075	-2.73993	2.58993	1
wt:three:b-cln:six:a	-0.5	-3.16493	2.16493	0.999997
cln:twelve:b-cln:six:a	0.425	-2.23993	3.08993	1
wt:twelve:b-cln:six:a	-0.15	-2.81493	2.51493	1
cln:three:a-wt:six:a	0.1	-2.97719	3.17719	1
wt:three:a-wt:six:a	1.41333	-1.33899	4.16566	0.879194
cln:twelve:a-wt:six:a	0.0666667	-3.01053	3.14386	1
wt:twelve:a-wt:six:a	-0.0666667	-3.14386	3.01053	1
cln:one:b-wt:six:a	0.908333	-1.97012	3.78679	0.998396
wt:one:b-wt:six:a	0.933333	-1.94512	3.81179	0.997849
cln:six:b-wt:six:a	1.10833	-1.77012	3.98679	0.987889
wt:six:b-wt:six:a	0.608333	-2.27012	3.48679	0.999987
cln:three:b-wt:six:a	0.283333	-2.59512	3.16179	1
wt:three:b-wt:six:a	-0.141667	-3.02012	2.73679	1
cln:twelve:b-wt:six:a	0.783333	-2.09512	3.66179	0.999702
wt:twelve:b-wt:six:a	0.208333	-2.67012	3.08679	1
wt:three:a-cln:three:a	1.31333	-1.43899	4.06566	0.927242
cln:twelve:a-cln:three:a	-0.0333333	-3.11053	3.04386	1
wt:twelve:a-cln:three:a	-0.166667	-3.24386	2.91053	1
cln:one:b-cln:three:a	0.808333	-2.07012	3.68679	0.99957
wt:one:b-cln:three:a	0.833333	-2.04512	3.71179	0.999388
cln:six:b-cln:three:a	1.00833	-1.87012	3.88679	0.995184
wt:six:b-cln:three:a	0.508333	-2.37012	3.38679	0.999999
cln:three:b-cln:three:a	0.183333	-2.69512	3.06179	1
wt:three:b-cln:three:a	-0.241667	-3.12012	2.63679	1
cln:twelve:b-cln:three:a	0.683333	-2.19512	3.56179	0.999943
wt:twelve:b-cln:three:a	0.108333	-2.77012	2.98679	1
cln:twelve:a-wt:three:a	-1.34667	-4.09899	1.40566	0.912926
wt:twelve:a-wt:three:a	-1.48	-4.23233	1.27233	0.838749
cln:one:b-wt:three:a	-0.505	-3.03317	2.02317	0.999994
wt:one:b-wt:three:a	-0.48	-3.00817	2.04817	0.999997
cln:six:b-wt:three:a	-0.305	-2.83317	2.22317	1
wt:six:b-wt:three:a	-0.805	-3.33317	1.72317	0.998232
cln:three:b-wt:three:a	-1.13	-3.65817	1.39817	0.955836
wt:three:b-wt:three:a	-1.555	-4.08317	0.973174	0.672762
cln:twelve:b-wt:three:a	-0.63	-3.15817	1.89817	0.999897
wt:twelve:b-wt:three:a	-1.205	-3.73317	1.32317	0.927845
wt:twelve:a-cln:twelve:a	-0.133333	-3.21053	2.94386	1
cln:one:b-cln:twelve:a	0.841667	-2.03679	3.72012	0.999315
wt:one:b-cln:twelve:a	0.866667	-2.01179	3.74512	0.999046
cln:six:b-cln:twelve:a	1.04167	-1.83679	3.92012	0.993332
wt:six:b-cln:twelve:a	0.541667	-2.33679	3.42012	0.999997
cln:three:b-cln:twelve:a	0.216667	-2.66179	3.09512	1
wt:three:b-cln:twelve:a	-0.208333	-3.08679	2.67012	1
cln:twelve:b-cln:twelve:a	0.716667	-2.16179	3.59512	0.999898
wt:twelve:b-cln:twelve:a	0.141667	-2.73679	3.02012	1
cln:one:b-wt:twelve:a	0.975	-1.90345	3.85345	0.99659
wt:one:b-wt:twelve:a	1	-1.87845	3.87845	0.995574
cln:six:b-wt:twelve:a	1.175	-1.70345	4.05345	0.979395
wt:six:b-wt:twelve:a	0.675	-2.20345	3.55345	0.999952
cln:three:b-wt:twelve:a	0.35	-2.52845	3.22845	1
wt:three:b-wt:twelve:a	-0.075	-2.95345	2.80345	1
cln:twelve:b-wt:twelve:a	0.85	-2.02845	3.72845	0.999233
wt:twelve:b-wt:twelve:a	0.275	-2.60345	3.15345	1
wt:one:b-cln:one:b	0.025	-2.63993	2.68993	1
cln:six:b-cln:one:b	0.2	-2.46493	2.86493	1
wt:six:b-cln:one:b	-0.3	-2.96493	2.36493	1
cln:three:b-cln:one:b	-0.625	-3.28993	2.03993	0.999951
wt:three:b-cln:one:b	-1.05	-3.71493	1.61493	0.985014
cln:twelve:b-cln:one:b	-0.125	-2.78993	2.53993	1
wt:twelve:b-cln:one:b	-0.7	-3.36493	1.96493	0.999805
cln:six:b-wt:one:b	0.175	-2.48993	2.83993	1
wt:six:b-wt:one:b	-0.325	-2.98993	2.33993	1
cln:three:b-wt:one:b	-0.65	-3.31493	2.01493	0.999921
wt:three:b-wt:one:b	-1.075	-3.73993	1.58993	0.981458
cln:twelve:b-wt:one:b	-0.15	-2.81493	2.51493	1
wt:twelve:b-wt:one:b	-0.725	-3.38993	1.93993	0.999703
wt:six:b-cln:six:b	-0.5	-3.16493	2.16493	0.999997
cln:three:b-cln:six:b	-0.825	-3.48993	1.83993	0.9987
wt:three:b-cln:six:b	-1.25	-3.91493	1.41493	0.935902
cln:twelve:b-cln:six:b	-0.325	-2.98993	2.33993	1
wt:twelve:b-cln:six:b	-0.9	-3.56493	1.76493	0.996693
cln:three:b-wt:six:b	-0.325	-2.98993	2.33993	1
wt:three:b-wt:six:b	-0.75	-3.41493	1.91493	0.999559
cln:twelve:b-wt:six:b	0.175	-2.48993	2.83993	1
wt:twelve:b-wt:six:b	-0.4	-3.06493	2.26493	1
wt:three:b-cln:three:b	-0.425	-3.08993	2.23993	1
cln:twelve:b-cln:three:b	0.5	-2.16493	3.16493	0.999997
wt:twelve:b-cln:three:b	-0.075	-2.73993	2.58993	1
cln:twelve:b-wt:three:b	0.925	-1.73993	3.58993	0.995614
wt:twelve:b-wt:three:b	0.35	-2.31493	3.01493	1
wt:twelve:b-cln:twelve:b	-0.575	-3.23993	2.08993	0.999983

## Sheet: Monocytes
Summary of 3-way ANOVA
	Df	Sum Sq	Mean Sq	F value	Pr(>F)
Genotype	1	0.0267	0.02673	2.457	0.124
Age	3	0.0856	0.02853	2.622	0.0622
Colony	1	0.2366	0.23664	21.747	2.8e-05
Genotype:Age	3	0.0323	0.01077	0.99	0.4061
Genotype:Colony	1	0.0221	0.02213	2.033	0.1608
Age:Colony	3	0.0283	0.00945	0.868	0.4645
Genotype:Age:Colony	3	0.0445	0.01483	1.363	0.2662
Residuals	45	0.4897	0.01088
Tukey	multiple	comparisons	of	means
	0.95	family-wise	confidence	level
Fit:	aov(formula	=	Value	~	Genotype	*	Age	*	Colony)
$`Genotype`
	diff	lwr	upr	adjusted p-value
wt-cln	-0.0419181	-0.0957844	0.0119481	0.124038
$`Age`
	diff	lwr	upr	adjusted p-value
six-one	0.0980662	-0.00194675	0.198079	0.056464
three-one	0.0625	-0.0358866	0.160887	0.338394
twelve-one	0.0804158	-0.021424	0.182256	0.166615
three-six	-0.0355662	-0.135579	0.0644467	0.77883
twelve-six	-0.0176503	-0.121062	0.0857615	0.968248
twelve-three	0.0179158	-0.083924	0.119756	0.965407
$`Colony`
	diff	lwr	upr	adjusted p-value
b-a	0.124363	0.0704966	0.178229	2.92e-05
$`Genotype:Age`
	diff	lwr	upr	adjusted p-value
wt:one-cln:one	0.0145736	-0.152474	0.181622	0.999993
cln:six-cln:one	0.14645	-0.025105	0.318005	0.145306
wt:six-cln:one	0.068945	-0.108236	0.246126	0.916391
cln:three-cln:one	0.0714286	-0.105753	0.24861	0.901097
wt:three-cln:one	0.0701292	-0.0969189	0.237177	0.880824
cln:twelve-cln:one	0.137126	-0.0400552	0.314307	0.23921
wt:twelve-cln:one	0.0453407	-0.131841	0.222522	0.991482
cln:six-wt:one	0.131876	-0.0291919	0.292945	0.182176
wt:six-wt:one	0.0543713	-0.112677	0.221419	0.966468
cln:three-wt:one	0.0568549	-0.110193	0.223903	0.957455
wt:three-wt:one	0.0555556	-0.100704	0.211815	0.946627
cln:twelve-wt:one	0.122552	-0.0444957	0.2896	0.299977
wt:twelve-wt:one	0.0307671	-0.136281	0.197815	0.998901
wt:six-cln:six	-0.0775051	-0.24906	0.09405	0.835815
cln:three-cln:six	-0.0750215	-0.246576	0.0965336	0.857176
wt:three-cln:six	-0.0763208	-0.237389	0.0847474	0.800353
cln:twelve-cln:six	-0.00932399	-0.180879	0.162231	1
wt:twelve-cln:six	-0.101109	-0.272664	0.0704457	0.57583
cln:three-wt:six	0.00248359	-0.174698	0.179665	1
wt:three-wt:six	0.00118421	-0.165864	0.168232	1
cln:twelve-wt:six	0.0681811	-0.109	0.245362	0.920774
wt:twelve-wt:six	-0.0236042	-0.200785	0.153577	0.99987
wt:three-cln:three	-0.00129938	-0.168347	0.165749	1
cln:twelve-cln:three	0.0656975	-0.111484	0.242879	0.933994
wt:twelve-cln:three	-0.0260878	-0.203269	0.151093	0.999746
cln:twelve-wt:three	0.0669968	-0.100051	0.234045	0.903462
wt:twelve-wt:three	-0.0247885	-0.191837	0.14226	0.999733
wt:twelve-cln:twelve	-0.0917853	-0.268967	0.085396	0.720332
$`Genotype:Colony`
	diff	lwr	upr	adjusted p-value
wt:a-cln:a	0.00508838	-0.0988195	0.108996	0.999192
cln:b-cln:a	0.165253	0.0613453	0.269161	0.0006104
wt:b-cln:a	0.0934237	-0.0104841	0.197332	0.0918902
cln:b-wt:a	0.160165	0.0617782	0.258551	0.0004456
wt:b-wt:a	0.0883354	-0.0100512	0.186722	0.0925602
wt:b-cln:b	-0.0718294	-0.170216	0.0265572	0.223213
$`Age:Colony`
	diff	lwr	upr	adjusted p-value
six:a-one:a	0.119091	-0.0524641	0.290646	0.367739
three:a-one:a	0.113492	-0.0522458	0.27923	0.385007
twelve:a-one:a	0.0675234	-0.111494	0.246541	0.928156
one:b-one:a	0.163177	-0.00256115	0.328915	0.0564236
six:b-one:a	0.232648	0.0669099	0.398386	0.0013008
three:b-one:a	0.174685	0.00894679	0.340423	0.0323418
twelve:b-one:a	0.232865	0.0671269	0.398603	0.001284
three:a-six:a	-0.00559883	-0.177154	0.165956	1
twelve:a-six:a	-0.0515675	-0.235984	0.132849	0.985662
one:b-six:a	0.0440858	-0.127469	0.215641	0.991266
six:b-six:a	0.113557	-0.0579982	0.285112	0.428411
three:b-six:a	0.0555938	-0.115961	0.227149	0.967253
twelve:b-six:a	0.113774	-0.0577811	0.285329	0.425955
twelve:a-three:a	-0.0459686	-0.224986	0.133049	0.991306
one:b-three:a	0.0496847	-0.116053	0.215423	0.978684
six:b-three:a	0.119156	-0.0465822	0.284894	0.324308
three:b-three:a	0.0611926	-0.104545	0.226931	0.935386
twelve:b-three:a	0.119373	-0.0463652	0.285111	0.322095
one:b-twelve:a	0.0956533	-0.0833641	0.274671	0.688473
six:b-twelve:a	0.165124	-0.0138931	0.344142	0.0900396
three:b-twelve:a	0.107161	-0.0718561	0.286179	0.556644
twelve:b-twelve:a	0.165341	-0.013676	0.344359	0.0892494
six:b-one:b	0.069471	-0.0962669	0.235209	0.88166
three:b-one:b	0.0115079	-0.15423	0.177246	0.999999
twelve:b-one:b	0.069688	-0.0960498	0.235426	0.87998
three:b-six:b	-0.0579631	-0.223701	0.107775	0.950969
twelve:b-six:b	0.000217036	-0.165521	0.165955	1
twelve:b-three:b	0.0581801	-0.107558	0.223918	0.950012
$`Genotype:Age:Colony`
	diff	lwr	upr	adjusted p-value
wt:one:a-cln:one:a	0.08	-0.196179	0.356179	0.999384
cln:six:a-cln:one:a	0.225	-0.0638349	0.513835	0.292694
wt:six:a-cln:one:a	0.1	-0.208778	0.408778	0.997877
cln:three:a-cln:one:a	0.1	-0.208778	0.408778	0.997877
wt:three:a-cln:one:a	0.2	-0.076179	0.476179	0.407644
cln:twelve:a-cln:one:a	0.133333	-0.175444	0.442111	0.96664
wt:twelve:a-cln:one:a	0.1	-0.208778	0.408778	0.997877
cln:one:b-cln:one:a	0.225	-0.0638349	0.513835	0.292694
wt:one:b-cln:one:a	0.2	-0.0888349	0.488835	0.482318
cln:six:b-cln:one:a	0.3	0.0111651	0.588835	0.0346988
wt:six:b-cln:one:a	0.275	-0.0138349	0.563835	0.0770627
cln:three:b-cln:one:a	0.275	-0.0138349	0.563835	0.0770627
wt:three:b-cln:one:a	0.175	-0.113835	0.463835	0.694657
cln:twelve:b-cln:one:a	0.35	0.0611651	0.638835	0.0058558
wt:twelve:b-cln:one:a	0.225	-0.0638349	0.513835	0.292694
cln:six:a-wt:one:a	0.145	-0.108687	0.398687	0.772001
wt:six:a-wt:one:a	0.02	-0.256179	0.296179	1
cln:three:a-wt:one:a	0.02	-0.256179	0.296179	1
wt:three:a-wt:one:a	0.12	-0.119178	0.359178	0.896461
cln:twelve:a-wt:one:a	0.0533333	-0.222846	0.329512	0.999996
wt:twelve:a-wt:one:a	0.02	-0.256179	0.296179	1
cln:one:b-wt:one:a	0.145	-0.108687	0.398687	0.772001
wt:one:b-wt:one:a	0.12	-0.133687	0.373687	0.931759
cln:six:b-wt:one:a	0.22	-0.0336866	0.473687	0.155789
wt:six:b-wt:one:a	0.195	-0.0586866	0.448687	0.312718
cln:three:b-wt:one:a	0.195	-0.0586866	0.448687	0.312718
wt:three:b-wt:one:a	0.095	-0.158687	0.348687	0.990696
cln:twelve:b-wt:one:a	0.27	0.0163134	0.523687	0.0270322
wt:twelve:b-wt:one:a	0.145	-0.108687	0.398687	0.772001
wt:six:a-cln:six:a	-0.125	-0.413835	0.163835	0.966018
cln:three:a-cln:six:a	-0.125	-0.413835	0.163835	0.966018
wt:three:a-cln:six:a	-0.025	-0.278687	0.228687	1
cln:twelve:a-cln:six:a	-0.0916667	-0.380502	0.197168	0.998293
wt:twelve:a-cln:six:a	-0.125	-0.413835	0.163835	0.966018
cln:one:b-cln:six:a	-1.11022e-16	-0.267409	0.267409	1
wt:one:b-cln:six:a	-0.025	-0.292409	0.242409	1
cln:six:b-cln:six:a	0.075	-0.192409	0.342409	0.999576
wt:six:b-cln:six:a	0.05	-0.217409	0.317409	0.999997
cln:three:b-cln:six:a	0.05	-0.217409	0.317409	0.999997
wt:three:b-cln:six:a	-0.05	-0.317409	0.217409	0.999997
cln:twelve:b-cln:six:a	0.125	-0.142409	0.392409	0.937529
wt:twelve:b-cln:six:a	-1.11022e-16	-0.267409	0.267409	1
cln:three:a-wt:six:a	1.94289e-16	-0.308778	0.308777	1
wt:three:a-wt:six:a	0.1	-0.176179	0.376179	0.993295
cln:twelve:a-wt:six:a	0.0333333	-0.275444	0.342111	1
wt:twelve:a-wt:six:a	1.66534e-16	-0.308778	0.308777	1
cln:one:b-wt:six:a	0.125	-0.163835	0.413835	0.966018
wt:one:b-wt:six:a	0.1	-0.188835	0.388835	0.995726
cln:six:b-wt:six:a	0.2	-0.0888349	0.488835	0.482318
wt:six:b-wt:six:a	0.175	-0.113835	0.463835	0.694657
cln:three:b-wt:six:a	0.175	-0.113835	0.463835	0.694657
wt:three:b-wt:six:a	0.075	-0.213835	0.363835	0.99983
cln:twelve:b-wt:six:a	0.25	-0.0388349	0.538835	0.157814
wt:twelve:b-wt:six:a	0.125	-0.163835	0.413835	0.966018
wt:three:a-cln:three:a	0.1	-0.176179	0.376179	0.993295
cln:twelve:a-cln:three:a	0.0333333	-0.275444	0.342111	1
wt:twelve:a-cln:three:a	-2.77556e-17	-0.308778	0.308777	1
cln:one:b-cln:three:a	0.125	-0.163835	0.413835	0.966018
wt:one:b-cln:three:a	0.1	-0.188835	0.388835	0.995726
cln:six:b-cln:three:a	0.2	-0.0888349	0.488835	0.482318
wt:six:b-cln:three:a	0.175	-0.113835	0.463835	0.694657
cln:three:b-cln:three:a	0.175	-0.113835	0.463835	0.694657
wt:three:b-cln:three:a	0.075	-0.213835	0.363835	0.99983
cln:twelve:b-cln:three:a	0.25	-0.0388349	0.538835	0.157814
wt:twelve:b-cln:three:a	0.125	-0.163835	0.413835	0.966018
cln:twelve:a-wt:three:a	-0.0666667	-0.342846	0.209512	0.999931
wt:twelve:a-wt:three:a	-0.1	-0.376179	0.176179	0.993295
cln:one:b-wt:three:a	0.025	-0.228687	0.278687	1
wt:one:b-wt:three:a	-1.66534e-16	-0.253687	0.253687	1
cln:six:b-wt:three:a	0.1	-0.153687	0.353687	0.984951
wt:six:b-wt:three:a	0.075	-0.178687	0.328687	0.999223
cln:three:b-wt:three:a	0.075	-0.178687	0.328687	0.999223
wt:three:b-wt:three:a	-0.025	-0.278687	0.228687	1
cln:twelve:b-wt:three:a	0.15	-0.103687	0.403687	0.72854
wt:twelve:b-wt:three:a	0.025	-0.228687	0.278687	1
wt:twelve:a-cln:twelve:a	-0.0333333	-0.342111	0.275444	1
cln:one:b-cln:twelve:a	0.0916667	-0.197168	0.380502	0.998293
wt:one:b-cln:twelve:a	0.0666667	-0.222168	0.355502	0.99996
cln:six:b-cln:twelve:a	0.166667	-0.122168	0.455502	0.760259
wt:six:b-cln:twelve:a	0.141667	-0.147168	0.430502	0.911424
cln:three:b-cln:twelve:a	0.141667	-0.147168	0.430502	0.911424
wt:three:b-cln:twelve:a	0.0416667	-0.247168	0.330502	1
cln:twelve:b-cln:twelve:a	0.216667	-0.0721683	0.505502	0.350613
wt:twelve:b-cln:twelve:a	0.0916667	-0.197168	0.380502	0.998293
cln:one:b-wt:twelve:a	0.125	-0.163835	0.413835	0.966018
wt:one:b-wt:twelve:a	0.1	-0.188835	0.388835	0.995726
cln:six:b-wt:twelve:a	0.2	-0.0888349	0.488835	0.482318
wt:six:b-wt:twelve:a	0.175	-0.113835	0.463835	0.694657
cln:three:b-wt:twelve:a	0.175	-0.113835	0.463835	0.694657
wt:three:b-wt:twelve:a	0.075	-0.213835	0.363835	0.99983
cln:twelve:b-wt:twelve:a	0.25	-0.0388349	0.538835	0.157814
wt:twelve:b-wt:twelve:a	0.125	-0.163835	0.413835	0.966018
wt:one:b-cln:one:b	-0.025	-0.292409	0.242409	1
cln:six:b-cln:one:b	0.075	-0.192409	0.342409	0.999576
wt:six:b-cln:one:b	0.05	-0.217409	0.317409	0.999997
cln:three:b-cln:one:b	0.05	-0.217409	0.317409	0.999997
wt:three:b-cln:one:b	-0.05	-0.317409	0.217409	0.999997
cln:twelve:b-cln:one:b	0.125	-0.142409	0.392409	0.937529
wt:twelve:b-cln:one:b	0	-0.267409	0.267409	1
cln:six:b-wt:one:b	0.1	-0.167409	0.367409	0.990819
wt:six:b-wt:one:b	0.075	-0.192409	0.342409	0.999576
cln:three:b-wt:one:b	0.075	-0.192409	0.342409	0.999576
wt:three:b-wt:one:b	-0.025	-0.292409	0.242409	1
cln:twelve:b-wt:one:b	0.15	-0.117409	0.417409	0.794143
wt:twelve:b-wt:one:b	0.025	-0.242409	0.292409	1
wt:six:b-cln:six:b	-0.025	-0.292409	0.242409	1
cln:three:b-cln:six:b	-0.025	-0.292409	0.242409	1
wt:three:b-cln:six:b	-0.125	-0.392409	0.142409	0.937529
cln:twelve:b-cln:six:b	0.05	-0.217409	0.317409	0.999997
wt:twelve:b-cln:six:b	-0.075	-0.342409	0.192409	0.999576
cln:three:b-wt:six:b	-5.55111e-17	-0.267409	0.267409	1
wt:three:b-wt:six:b	-0.1	-0.367409	0.167409	0.990819
cln:twelve:b-wt:six:b	0.075	-0.192409	0.342409	0.999576
wt:twelve:b-wt:six:b	-0.05	-0.317409	0.217409	0.999997
wt:three:b-cln:three:b	-0.1	-0.367409	0.167409	0.990819
cln:twelve:b-cln:three:b	0.075	-0.192409	0.342409	0.999576
wt:twelve:b-cln:three:b	-0.05	-0.317409	0.217409	0.999997
cln:twelve:b-wt:three:b	0.175	-0.0924092	0.442409	0.575986
wt:twelve:b-wt:three:b	0.05	-0.217409	0.317409	0.999997
wt:twelve:b-cln:twelve:b	-0.125	-0.392409	0.142409	0.937529

## Sheet: Lymphocytes
Summary of 3-way ANOVA
	Df	Sum Sq	Mean Sq	F value	Pr(>F)
Genotype	1	24.99	24.99	17.948	0.000111
Age	3	23.39	7.8	5.599	0.00238
Colony	1	44.69	44.69	32.097	9.77e-07
Genotype:Age	3	5.24	1.75	1.255	0.301038
Genotype:Colony	1	1.53	1.53	1.102	0.299385
Age:Colony	3	17.04	5.68	4.08	0.012032
Genotype:Age:Colony	3	6.11	2.04	1.463	0.237187
Residuals	45	62.66	1.39
	Tukey	multiple	comparisons	of	means
	0.95	family-wise	confidence	level
Fit:	aov(formula	=	Value	~	Genotype	*	Age	*	Colony)
$`Genotype`
	diff	lwr	upr	Adjusted p-value
wt-cln	-1.28168	-1.89101	-0.672357	0.0001109
$`Age`
	diff	lwr	upr	Adjusted p-value
six-one	1.17259	0.0412629	2.30391	0.0396113
three-one	-0.525	-1.63793	0.587929	0.593654
twelve-one	0.152931	-0.999061	1.30492	0.984571
three-six	-1.69759	-2.82891	-0.566263	0.0012803
twelve-six	-1.01966	-2.18943	0.150116	0.107381
twelve-three	0.677931	-0.474061	1.82992	0.405736
$`Colony`
	diff	lwr	upr	Adjusted p-value
b-a	1.70905	1.09972	2.31837	1e-06
$`Genotype:Age`
	diff	lwr	upr	Adjusted p-value
wt:one-cln:one	-0.215957	-2.10557	1.67366	0.999954
cln:six-cln:one	1.806	-0.134592	3.7466	0.0847757
wt:six-cln:one	0.451584	-1.55265	2.45582	0.99607
cln:three-cln:one	0.285714	-1.71852	2.28995	0.999795
wt:three-cln:one	-1.37151	-3.26113	0.518102	0.312785
cln:twelve-cln:one	0.903275	-1.10096	2.90751	0.837488
wt:twelve-cln:one	-0.680155	-2.68439	1.32408	0.958105
cln:six-wt:one	2.02196	0.199989	3.84393	0.0202032
wt:six-wt:one	0.66754	-1.22207	2.55715	0.948352
cln:three-wt:one	0.501671	-1.38794	2.39129	0.989407
wt:three-wt:one	-1.15556	-2.92313	0.612017	0.444408
cln:twelve-wt:one	1.11923	-0.770382	3.00885	0.569728
wt:twelve-wt:one	-0.464198	-2.35381	1.42542	0.993334
wt:six-cln:six	-1.35442	-3.29502	0.586176	0.360963
cln:three-cln:six	-1.52029	-3.46089	0.420306	0.226216
wt:three-cln:six	-3.17752	-4.99949	-1.35554	3.87e-05
cln:twelve-cln:six	-0.902729	-2.84332	1.03787	0.814674
wt:twelve-cln:six	-2.48616	-4.42675	-0.545563	0.0042742
cln:three-wt:six	-0.165869	-2.17011	1.83837	0.999995
wt:three-wt:six	-1.8231	-3.71271	0.0665184	0.0656749
cln:twelve-wt:six	0.451692	-1.55255	2.45593	0.996065
wt:twelve-wt:six	-1.13174	-3.13598	0.8725	0.626976
wt:three-cln:three	-1.65723	-3.54684	0.232388	0.124088
cln:twelve-cln:three	0.617561	-1.38668	2.6218	0.975153
wt:twelve-cln:three	-0.965869	-2.97011	1.03837	0.786565
cln:twelve-wt:three	2.27479	0.385173	4.1644	0.0087701
wt:twelve-wt:three	0.691357	-1.19826	2.58097	0.938265
wt:twelve-cln:twelve	-1.58343	-3.58767	0.420808	0.217432
$`Genotype:Colony`
	diff	lwr	upr	Adjusted p-value
wt:a-cln:a	-1.52149	-2.69688	-0.346107	0.006454
cln:b-cln:a	1.38519	0.209802	2.56057	0.015086
wt:b-cln:a	0.486611	-0.688774	1.66199	0.688685
cln:b-wt:a	2.90668	1.79375	4.01961	1e-07
wt:b-wt:a	2.0081	0.895173	3.12103	9.81e-05
wt:b-cln:b	-0.898575	-2.0115	0.214354	0.152026
$`Age:Colony`
	diff	lwr	upr	Adjusted p-value
six:a-one:a	0.905314	-1.03528	2.84591	0.812503
three:a-one:a	-1.53492	-3.40971	0.339873	0.182229
twelve:a-one:a	-1.35267	-3.37768	0.672336	0.416706
one:b-one:a	0.479212	-1.39558	2.35401	0.99154
six:b-one:a	1.85572	-0.0190781	3.73051	0.0541531
three:b-one:a	0.964133	-0.910661	2.83893	0.72755
twelve:b-one:a	1.70144	-0.17335	3.57624	0.100208
three:a-six:a	-2.44023	-4.38083	-0.499639	0.0053415
twelve:a-six:a	-2.25799	-4.34406	-0.171909	0.0255091
one:b-six:a	-0.426102	-2.3667	1.51449	0.996652
six:b-six:a	0.950401	-0.990194	2.891	0.772801
three:b-six:a	0.0588183	-1.88178	1.99941	1
twelve:b-six:a	0.796129	-1.14447	2.73673	0.892727
twelve:a-three:a	0.182248	-1.84276	2.20726	0.999991
one:b-three:a	2.01413	0.139339	3.88893	0.027305
six:b-three:a	3.39064	1.51584	5.26543	1.94e-05
three:b-three:a	2.49905	0.62426	4.37385	0.0026019
twelve:b-three:a	3.23636	1.36157	5.11116	4.67e-05
one:b-twelve:a	1.83188	-0.193124	3.85689	0.102305
six:b-twelve:a	3.20839	1.18338	5.2334	0.0002072
three:b-twelve:a	2.31681	0.291797	4.34181	0.0149829
twelve:b-twelve:a	3.05412	1.02911	5.07912	0.0004541
six:b-one:b	1.3765	-0.49829	3.2513	0.299038
three:b-one:b	0.484921	-1.38987	2.35971	0.990922
twelve:b-one:b	1.22223	-0.652562	3.09703	0.448008
three:b-six:b	-0.891583	-2.76638	0.983211	0.797446
twelve:b-six:b	-0.154272	-2.02907	1.72052	0.999995
twelve:b-three:b	0.737311	-1.13748	2.6121	0.912024
$`Genotype:Age:Colony`
	diff	lwr	upr	Adjusted p-value
wt:one:a-cln:one:a	0.133333	-2.99075	3.25741	1
cln:six:a-cln:one:a	2.23333	-1.03391	5.50058	0.503944
wt:six:a-cln:one:a	-0.133333	-3.62616	3.3595	1
cln:three:a-cln:one:a	-0.1	-3.59283	3.39283	1
wt:three:a-cln:one:a	-2.40667	-5.53075	0.717415	0.309376
cln:twelve:a-cln:one:a	-0.533333	-4.02616	2.9595	1
wt:twelve:a-cln:one:a	-1.76667	-5.2595	1.72616	0.890666
cln:one:b-cln:one:a	0.983333	-2.28391	4.25058	0.99905
wt:one:b-cln:one:a	0.308333	-2.95891	3.57558	1
cln:six:b-cln:one:a	2.15833	-1.10891	5.42558	0.560648
wt:six:b-cln:one:a	1.93333	-1.33391	5.20058	0.727511
cln:three:b-cln:one:a	1.55833	-1.70891	4.82558	0.927481
wt:three:b-cln:one:a	0.883333	-2.38391	4.15058	0.999725
cln:twelve:b-cln:one:a	2.75833	-0.508909	6.02558	0.185566
wt:twelve:b-cln:one:a	1.05833	-2.20891	4.32558	0.997872
cln:six:a-wt:one:a	2.1	-0.769652	4.96965	0.390459
wt:six:a-wt:one:a	-0.266667	-3.39075	2.85741	1
cln:three:a-wt:one:a	-0.233333	-3.35741	2.89075	1
wt:three:a-wt:one:a	-2.54	-5.24553	0.165534	0.0865157
cln:twelve:a-wt:one:a	-0.666667	-3.79075	2.45741	0.999985
wt:twelve:a-wt:one:a	-1.9	-5.02408	1.22408	0.689221
cln:one:b-wt:one:a	0.85	-2.01965	3.71965	0.999206
wt:one:b-wt:one:a	0.175	-2.69465	3.04465	1
cln:six:b-wt:one:a	2.025	-0.844652	4.89465	0.450644
wt:six:b-wt:one:a	1.8	-1.06965	4.66965	0.64319
cln:three:b-wt:one:a	1.425	-1.44465	4.29465	0.903488
wt:three:b-wt:one:a	0.75	-2.11965	3.61965	0.999816
cln:twelve:b-wt:one:a	2.625	-0.244652	5.49465	0.106159
wt:twelve:b-wt:one:a	0.925	-1.94465	3.79465	0.997981
wt:six:a-cln:six:a	-2.36667	-5.63391	0.900576	0.407202
cln:three:a-cln:six:a	-2.33333	-5.60058	0.933909	0.430682
wt:three:a-cln:six:a	-4.64	-7.50965	-1.77035	5.29e-05
cln:twelve:a-cln:six:a	-2.76667	-6.03391	0.500576	0.182062
wt:twelve:a-cln:six:a	-4	-7.26724	-0.732757	0.0051111
cln:one:b-cln:six:a	-1.25	-4.27488	1.77488	0.977054
wt:one:b-cln:six:a	-1.925	-4.94988	1.09988	0.62073
cln:six:b-cln:six:a	-0.075	-3.09988	2.94988	1
wt:six:b-cln:six:a	-0.3	-3.32488	2.72488	1
cln:three:b-cln:six:a	-0.675	-3.69988	2.34988	0.999974
wt:three:b-cln:six:a	-1.35	-4.37488	1.67488	0.956357
cln:twelve:b-cln:six:a	0.525	-2.49988	3.54988	0.999999
wt:twelve:b-cln:six:a	-1.175	-4.19988	1.84988	0.986855
cln:three:a-wt:six:a	0.0333333	-3.4595	3.52616	1
wt:three:a-wt:six:a	-2.27333	-5.39741	0.850748	0.399688
cln:twelve:a-wt:six:a	-0.4	-3.89283	3.09283	1
wt:twelve:a-wt:six:a	-1.63333	-5.12616	1.8595	0.937352
cln:one:b-wt:six:a	1.11667	-2.15058	4.38391	0.996258
wt:one:b-wt:six:a	0.441667	-2.82558	3.70891	1
cln:six:b-wt:six:a	2.29167	-0.975576	5.55891	0.460756
wt:six:b-wt:six:a	2.06667	-1.20058	5.33391	0.630214
cln:three:b-wt:six:a	1.69167	-1.57558	4.95891	0.872558
wt:three:b-wt:six:a	1.01667	-2.25058	4.28391	0.998624
cln:twelve:b-wt:six:a	2.89167	-0.375576	6.15891	0.135354
wt:twelve:b-wt:six:a	1.19167	-2.07558	4.45891	0.992797
wt:three:a-cln:three:a	-2.30667	-5.43075	0.817415	0.375973
cln:twelve:a-cln:three:a	-0.433333	-3.92616	3.0595	1
wt:twelve:a-cln:three:a	-1.66667	-5.1595	1.82616	0.927246
cln:one:b-cln:three:a	1.08333	-2.18391	4.35058	0.997273
wt:one:b-cln:three:a	0.408333	-2.85891	3.67558	1
cln:six:b-cln:three:a	2.25833	-1.00891	5.52558	0.485303
wt:six:b-cln:three:a	2.03333	-1.23391	5.30058	0.655179
cln:three:b-cln:three:a	1.65833	-1.60891	4.92558	0.888099
wt:three:b-cln:three:a	0.983333	-2.28391	4.25058	0.99905
cln:twelve:b-cln:three:a	2.85833	-0.408909	6.12558	0.146763
wt:twelve:b-cln:three:a	1.15833	-2.10891	4.42558	0.994565
cln:twelve:a-wt:three:a	1.87333	-1.25075	4.99741	0.709287
wt:twelve:a-wt:three:a	0.64	-2.48408	3.76408	0.999991
cln:one:b-wt:three:a	3.39	0.520348	6.25965	0.0081233
wt:one:b-wt:three:a	2.715	-0.154652	5.58465	0.0812117
cln:six:b-wt:three:a	4.565	1.69535	7.43465	7.26e-05
wt:six:b-wt:three:a	4.34	1.47035	7.20965	0.0001862
cln:three:b-wt:three:a	3.965	1.09535	6.83465	0.0008669
wt:three:b-wt:three:a	3.29	0.420348	6.15965	0.0117354
cln:twelve:b-wt:three:a	5.165	2.29535	8.03465	5.7e-06
wt:twelve:b-wt:three:a	3.465	0.595348	6.33465	0.006135
wt:twelve:a-cln:twelve:a	-1.23333	-4.72616	2.2595	0.994781
cln:one:b-cln:twelve:a	1.51667	-1.75058	4.78391	0.940728
wt:one:b-cln:twelve:a	0.841667	-2.42558	4.10891	0.999846
cln:six:b-cln:twelve:a	2.69167	-0.575576	5.95891	0.215434
wt:six:b-cln:twelve:a	2.46667	-0.800576	5.73391	0.340499
cln:three:b-cln:twelve:a	2.09167	-1.17558	5.35891	0.611326
wt:three:b-cln:twelve:a	1.41667	-1.85058	4.68391	0.965479
cln:twelve:b-cln:twelve:a	3.29167	0.0244242	6.55891	0.0466397
wt:twelve:b-cln:twelve:a	1.59167	-1.67558	4.85891	0.915559
cln:one:b-wt:twelve:a	2.75	-0.517243	6.01724	0.189121
wt:one:b-wt:twelve:a	2.075	-1.19224	5.34224	0.623931
cln:six:b-wt:twelve:a	3.925	0.657757	7.19224	0.0065559
wt:six:b-wt:twelve:a	3.7	0.432757	6.96724	0.0135783
cln:three:b-wt:twelve:a	3.325	0.0577575	6.59224	0.0423792
wt:three:b-wt:twelve:a	2.65	-0.617243	5.91724	0.235778
cln:twelve:b-wt:twelve:a	4.525	1.25776	7.79224	0.0008347
wt:twelve:b-wt:twelve:a	2.825	-0.442243	6.09224	0.158921
wt:one:b-cln:one:b	-0.675	-3.69988	2.34988	0.999974
cln:six:b-cln:one:b	1.175	-1.84988	4.19988	0.986855
wt:six:b-cln:one:b	0.95	-2.07488	3.97488	0.998477
cln:three:b-cln:one:b	0.575	-2.44988	3.59988	0.999997
wt:three:b-cln:one:b	-0.1	-3.12488	2.92488	1
cln:twelve:b-cln:one:b	1.775	-1.24988	4.79988	0.73867
wt:twelve:b-cln:one:b	0.075	-2.94988	3.09988	1
cln:six:b-wt:one:b	1.85	-1.17488	4.87488	0.681087
wt:six:b-wt:one:b	1.625	-1.39988	4.64988	0.839677
cln:three:b-wt:one:b	1.25	-1.77488	4.27488	0.977054
wt:three:b-wt:one:b	0.575	-2.44988	3.59988	0.999997
cln:twelve:b-wt:one:b	2.45	-0.574879	5.47488	0.237646
wt:twelve:b-wt:one:b	0.75	-2.27488	3.77488	0.999903
wt:six:b-cln:six:b	-0.225	-3.24988	2.79988	1
cln:three:b-cln:six:b	-0.6	-3.62488	2.42488	0.999994
wt:three:b-cln:six:b	-1.275	-4.29988	1.74988	0.972779
cln:twelve:b-cln:six:b	0.6	-2.42488	3.62488	0.999994
wt:twelve:b-cln:six:b	-1.1	-4.12488	1.92488	0.993004
cln:three:b-wt:six:b	-0.375	-3.39988	2.64988	1
wt:three:b-wt:six:b	-1.05	-4.07488	1.97488	0.995611
cln:twelve:b-wt:six:b	0.825	-2.19988	3.84988	0.999694
wt:twelve:b-wt:six:b	-0.875	-3.89988	2.14988	0.999394
wt:three:b-cln:three:b	-0.675	-3.69988	2.34988	0.999974
cln:twelve:b-cln:three:b	1.2	-1.82488	4.22488	0.98405
wt:twelve:b-cln:three:b	-0.5	-3.52488	2.52488	1
cln:twelve:b-wt:three:b	1.875	-1.14988	4.89988	0.661198
wt:twelve:b-wt:three:b	0.175	-2.84988	3.19988	1
wt:twelve:b-cln:twelve:b	-1.7	-4.72488	1.32488	0.791965

## Sheet: MPV
Summary of 3-way ANOVA
	Df	Sum sq	Mean Sq	F value	Pr(>F)
Genotype	1	0.363	0.3628	5.675	0.0215	*
Age	3	3.904	1.3014	20.358	1.75e-08	***
Colony	1	0.007	0.0075	0.117	0.734
Genotype:Age	3	0.473	0.1577	2.467	0.0743	.
Genotype:Colony	1	0.112	0.1124	1.759	0.1914
Age:Colony	3	0.224	0.0746	1.166	0.3331
Genotype:Age:Colony	3	0.294	0.0981	1.534	0.2187
Residuals	45	2.877	0.0639
Tukey	multiple	comparisons	of	means
	0.95	family-wise	confidence	level
Fit:	aov(formula	=	Value	~	Genotype	*	Age	*	Colony)
$`Genotype`
	diff	lwr	upr	adjusted p-value
wt-cln	0.154418	0.0238578	0.284978	0.0214991
$`Age`
	diff	lwr	upr	adjusted p-value
six-one	-0.410618	-0.653028	-0.168208	0.0002545
three-one	-0.6875	-0.925968	-0.449032	0
twelve-one	-0.280527	-0.527365	-0.0336894	0.0202563
three-six	-0.276882	-0.519292	-0.0344717	0.0194681
twelve-six	0.130091	-0.120557	0.380739	0.515383
twelve-three	0.406973	0.160135	0.653811	0.0003737
$`Colony`
	diff	lwr	upr	adjusted p-value
b-a	0.0221019	-0.108458	0.152662	0.734723
$`Genotype:Age`
	diff	lwr	upr	adjusted p-value
wt:one-cln:one	0.339839	-0.06505	0.744728	0.159666
cln:six-cln:one	-0.251346	-0.667159	0.164467	0.54449
wt:six-cln:one	-0.214727	-0.644177	0.214723	0.754244
cln:three-cln:one	-0.457143	-0.886593	-0.0276932	0.0296445
wt:three-cln:one	-0.526828	-0.931717	-0.121939	0.0035327
cln:twelve-cln:one	-0.255623	-0.685072	0.173827	0.563651
wt:twelve-cln:one	0.0575842	-0.371865	0.487034	0.999864
cln:six-wt:one	-0.591185	-0.98158	-0.20079	0.0004266
wt:six-wt:one	-0.554566	-0.959455	-0.149677	0.0018198
cln:three-wt:one	-0.796982	-1.20187	-0.392093	3.5e-06
wt:three-wt:one	-0.866667	-1.24541	-0.487928	1e-07
cln:twelve-wt:one	-0.595462	-1.00035	-0.190572	0.000665
wt:twelve-wt:one	-0.282255	-0.687144	0.122634	0.362445
wt:six-cln:six	0.036619	-0.379194	0.452432	0.999992
cln:three-cln:six	-0.205797	-0.62161	0.210016	0.763505
wt:three-cln:six	-0.275482	-0.665877	0.114914	0.347262
cln:twelve-cln:six	-0.00427642	-0.420089	0.411536	1
wt:twelve-cln:six	0.30893	-0.106883	0.724743	0.285134
cln:three-wt:six	-0.242416	-0.671865	0.187034	0.627372
wt:three-wt:six	-0.312101	-0.71699	0.0927884	0.243568
cln:twelve-wt:six	-0.0408954	-0.470345	0.388554	0.999987
wt:twelve-wt:six	0.272311	-0.157138	0.701761	0.483706
wt:three-cln:three	-0.0696848	-0.474574	0.335204	0.999292
cln:twelve-cln:three	0.20152	-0.227929	0.63097	0.808004
wt:twelve-cln:three	0.514727	0.0852774	0.944177	0.0092007
cln:twelve-wt:three	0.271205	-0.133684	0.676094	0.413173
wt:twelve-wt:three	0.584412	0.179523	0.989301	0.0008755
wt:twelve-cln:twelve	0.313207	-0.116243	0.742656	0.307003
$`Genotype:Colony`
	diff	lwr	upr	adjusted p-value
wt:a-cln:a	0.246115	-0.00573549	0.497965	0.0576318
cln:b-cln:a	0.112712	-0.139139	0.364562	0.633826
wt:b-cln:a	0.187093	-0.0647576	0.438943	0.210027
cln:b-wt:a	-0.133403	-0.371871	0.105065	0.45047
wt:b-wt:a	-0.0590221	-0.29749	0.179446	0.911366
wt:b-cln:b	0.0743811	-0.164087	0.312849	0.838935
$`Age:Colony`
	diff	lwr	upr	adjusted p-value
six:a-one:a	-0.57809	-0.993903	-0.162277	0.001486
three:a-one:a	-0.786905	-1.18862	-0.385191	3.9e-06
twelve:a-one:a	-0.404717	-0.838617	0.029183	0.0834792
one:b-one:a	-0.163771	-0.565484	0.237943	0.895798
six:b-one:a	-0.417616	-0.819329	-0.0159023	0.036398
three:b-one:a	-0.751866	-1.15358	-0.350153	9.9e-06
twelve:b-one:a	-0.330685	-0.732398	0.0710288	0.177146
three:a-six:a	-0.208815	-0.624628	0.206998	0.750228
twelve:a-six:a	0.173373	-0.273613	0.620358	0.917677
one:b-six:a	0.414319	-0.0014937	0.830132	0.0514329
six:b-six:a	0.160474	-0.255339	0.576287	0.919651
three:b-six:a	-0.173776	-0.589589	0.242037	0.883242
twelve:b-six:a	0.247405	-0.168408	0.663218	0.564152
twelve:a-three:a	0.382188	-0.0517123	0.816088	0.120883
one:b-three:a	0.623134	0.221421	1.02485	0.0002921
six:b-three:a	0.369289	-0.0324243	0.771002	0.0920921
three:b-three:a	0.0350388	-0.366675	0.436752	0.999993
twelve:b-three:a	0.45622	0.0545068	0.857934	0.0161314
one:b-twelve:a	0.240946	-0.192954	0.674846	0.646187
six:b-twelve:a	-0.0128986	-0.446799	0.421001	1
three:b-twelve:a	-0.347149	-0.781049	0.0867512	0.204608
twelve:b-twelve:a	0.0740325	-0.359868	0.507933	0.999331
six:b-one:b	-0.253845	-0.655558	0.147868	0.488142
three:b-one:b	-0.588095	-0.989809	-0.186382	0.0007116
twelve:b-one:b	-0.166914	-0.568627	0.234799	0.886278
three:b-six:b	-0.33425	-0.735964	0.0674631	0.16737
twelve:b-six:b	0.0869311	-0.314782	0.488644	0.996942
twelve:b-three:b	0.421181	0.019468	0.822895	0.0338462
$`Genotype:Age:Colony`
	diff	lwr	upr	adjusted p-value
wt:one:a-cln:one:a	0.413333	-0.256066	1.08273	0.666979
cln:six:a-cln:one:a	-0.416667	-1.11674	0.283408	0.719628
wt:six:a-cln:one:a	-0.3	-1.04841	0.448411	0.982479
cln:three:a-cln:one:a	-0.433333	-1.18174	0.315078	0.755956
wt:three:a-cln:one:a	-0.626667	-1.29607	0.0427325	0.0885181
cln:twelve:a-cln:one:a	-0.5	-1.24841	0.248411	0.542072
wt:twelve:a-cln:one:a	0.133333	-0.615078	0.881744	0.999999
cln:one:b-cln:one:a	-0.0666667	-0.766741	0.633408	1
wt:one:b-cln:one:a	0.158333	-0.541741	0.858408	0.999969
cln:six:b-cln:one:a	-0.166667	-0.866741	0.533408	0.999942
wt:six:b-cln:one:a	-0.216667	-0.916741	0.483408	0.998704
cln:three:b-cln:one:a	-0.541667	-1.24174	0.158408	0.302801
wt:three:b-cln:one:a	-0.491667	-1.19174	0.208408	0.458612
cln:twelve:b-cln:one:a	-0.141667	-0.841741	0.558408	0.999993
wt:twelve:b-cln:one:a	-0.0666667	-0.766741	0.633408	1
cln:six:a-wt:one:a	-0.83	-1.44488	-0.215118	0.0012514
wt:six:a-wt:one:a	-0.713333	-1.38273	-0.0439341	0.0266813
cln:three:a-wt:one:a	-0.846667	-1.51607	-0.177267	0.0032706
wt:three:a-wt:one:a	-1.04	-1.61972	-0.460283	6.1e-06
cln:twelve:a-wt:one:a	-0.913333	-1.58273	-0.243934	0.0010586
wt:twelve:a-wt:one:a	-0.28	-0.949399	0.389399	0.97451
cln:one:b-wt:one:a	-0.48	-1.09488	0.134882	0.289579
wt:one:b-wt:one:a	-0.255	-0.869882	0.359882	0.976332
cln:six:b-wt:one:a	-0.58	-1.19488	0.0348824	0.0832423
wt:six:b-wt:one:a	-0.63	-1.24488	-0.0151176	0.0396958
cln:three:b-wt:one:a	-0.955	-1.56988	-0.340118	0.0001143
wt:three:b-wt:one:a	-0.905	-1.51988	-0.290118	0.0003015
cln:twelve:b-wt:one:a	-0.555	-1.16988	0.0598824	0.11739
wt:twelve:b-wt:one:a	-0.48	-1.09488	0.134882	0.289579
wt:six:a-cln:six:a	0.116667	-0.583408	0.816741	1
cln:three:a-cln:six:a	-0.0166667	-0.716741	0.683408	1
wt:three:a-cln:six:a	-0.21	-0.824882	0.404882	0.996286
cln:twelve:a-cln:six:a	-0.0833333	-0.783408	0.616741	1
wt:twelve:a-cln:six:a	0.55	-0.150074	1.25007	0.280253
cln:one:b-cln:six:a	0.35	-0.298143	0.998143	0.834615
wt:one:b-cln:six:a	0.575	-0.073143	1.22314	0.133094
cln:six:b-cln:six:a	0.25	-0.398143	0.898143	0.98769
wt:six:b-cln:six:a	0.2	-0.448143	0.848143	0.998746
cln:three:b-cln:six:a	-0.125	-0.773143	0.523143	0.999996
wt:three:b-cln:six:a	-0.075	-0.723143	0.573143	1
cln:twelve:b-cln:six:a	0.275	-0.373143	0.923143	0.971212
wt:twelve:b-cln:six:a	0.35	-0.298143	0.998143	0.834615
cln:three:a-wt:six:a	-0.133333	-0.881744	0.615078	0.999999
wt:three:a-wt:six:a	-0.326667	-0.996066	0.342733	0.914523
cln:twelve:a-wt:six:a	-0.2	-0.948411	0.548411	0.99976
wt:twelve:a-wt:six:a	0.433333	-0.315078	1.18174	0.755956
cln:one:b-wt:six:a	0.233333	-0.466741	0.933408	0.997119
wt:one:b-wt:six:a	0.458333	-0.241741	1.15841	0.575329
cln:six:b-wt:six:a	0.133333	-0.566741	0.833408	0.999997
wt:six:b-wt:six:a	0.0833333	-0.616741	0.783408	1
cln:three:b-wt:six:a	-0.241667	-0.941741	0.458408	0.995853
wt:three:b-wt:six:a	-0.191667	-0.891741	0.508408	0.99968
cln:twelve:b-wt:six:a	0.158333	-0.541741	0.858408	0.999969
wt:twelve:b-wt:six:a	0.233333	-0.466741	0.933408	0.997119
wt:three:a-cln:three:a	-0.193333	-0.862733	0.476066	0.999405
cln:twelve:a-cln:three:a	-0.0666667	-0.815078	0.681744	1
wt:twelve:a-cln:three:a	0.566667	-0.181744	1.31508	0.335964
cln:one:b-cln:three:a	0.366667	-0.333408	1.06674	0.862882
wt:one:b-cln:three:a	0.591667	-0.108408	1.29174	0.184311
cln:six:b-cln:three:a	0.266667	-0.433408	0.966741	0.989058
wt:six:b-cln:three:a	0.216667	-0.483408	0.916741	0.998704
cln:three:b-cln:three:a	-0.108333	-0.808408	0.591741	1
wt:three:b-cln:three:a	-0.0583333	-0.758408	0.641741	1
cln:twelve:b-cln:three:a	0.291667	-0.408408	0.991741	0.975371
wt:twelve:b-cln:three:a	0.366667	-0.333408	1.06674	0.862882
cln:twelve:a-wt:three:a	0.126667	-0.542733	0.796066	0.999997
wt:twelve:a-wt:three:a	0.76	0.0906008	1.4294	0.0131774
cln:one:b-wt:three:a	0.56	-0.0548824	1.17488	0.10976
wt:one:b-wt:three:a	0.785	0.170118	1.39988	0.0028661
cln:six:b-wt:three:a	0.46	-0.154882	1.07488	0.354913
wt:six:b-wt:three:a	0.41	-0.204882	1.02488	0.545265
cln:three:b-wt:three:a	0.085	-0.529882	0.699882	1
wt:three:b-wt:three:a	0.135	-0.479882	0.749882	0.999979
cln:twelve:b-wt:three:a	0.485	-0.129882	1.09988	0.274493
wt:twelve:b-wt:three:a	0.56	-0.0548824	1.17488	0.10976
wt:twelve:a-cln:twelve:a	0.633333	-0.115078	1.38174	0.182816
cln:one:b-cln:twelve:a	0.433333	-0.266741	1.13341	0.663323
wt:one:b-cln:twelve:a	0.658333	-0.0417411	1.35841	0.0853571
cln:six:b-cln:twelve:a	0.333333	-0.366741	1.03341	0.928384
wt:six:b-cln:twelve:a	0.283333	-0.416741	0.983408	0.980905
cln:three:b-cln:twelve:a	-0.0416667	-0.741741	0.658408	1
wt:three:b-cln:twelve:a	0.00833333	-0.691741	0.708408	1
cln:twelve:b-cln:twelve:a	0.358333	-0.341741	1.05841	0.881715
wt:twelve:b-cln:twelve:a	0.433333	-0.266741	1.13341	0.663323
cln:one:b-wt:twelve:a	-0.2	-0.900074	0.500074	0.999475
wt:one:b-wt:twelve:a	0.025	-0.675074	0.725074	1
cln:six:b-wt:twelve:a	-0.3	-1.00007	0.400074	0.968698
wt:six:b-wt:twelve:a	-0.35	-1.05007	0.350074	0.898916
cln:three:b-wt:twelve:a	-0.675	-1.37507	0.0250745	0.0692502
wt:three:b-wt:twelve:a	-0.625	-1.32507	0.0750745	0.127208
cln:twelve:b-wt:twelve:a	-0.275	-0.975074	0.425074	0.985425
wt:twelve:b-wt:twelve:a	-0.2	-0.900074	0.500074	0.999475
wt:one:b-cln:one:b	0.225	-0.423143	0.873143	0.995608
cln:six:b-cln:one:b	-0.1	-0.748143	0.548143	1
wt:six:b-cln:one:b	-0.15	-0.798143	0.498143	0.999959
cln:three:b-cln:one:b	-0.475	-1.12314	0.173143	0.388083
wt:three:b-cln:one:b	-0.425	-1.07314	0.223143	0.572775
cln:twelve:b-cln:one:b	-0.075	-0.723143	0.573143	1
wt:twelve:b-cln:one:b	-1.77636e-15	-0.648143	0.648143	1
cln:six:b-wt:one:b	-0.325	-0.973143	0.323143	0.896859
wt:six:b-wt:one:b	-0.375	-1.02314	0.273143	0.756893
cln:three:b-wt:one:b	-0.7	-1.34814	-0.051857	0.0231385
wt:three:b-wt:one:b	-0.65	-1.29814	-0.001857	0.0486875
cln:twelve:b-wt:one:b	-0.3	-0.948143	0.348143	0.942018
wt:twelve:b-wt:one:b	-0.225	-0.873143	0.423143	0.995608
wt:six:b-cln:six:b	-0.05	-0.698143	0.598143	1
cln:three:b-cln:six:b	-0.375	-1.02314	0.273143	0.756893
wt:three:b-cln:six:b	-0.325	-0.973143	0.323143	0.896859
cln:twelve:b-cln:six:b	0.025	-0.623143	0.673143	1
wt:twelve:b-cln:six:b	0.1	-0.548143	0.748143	1
cln:three:b-wt:six:b	-0.325	-0.973143	0.323143	0.896859
wt:three:b-wt:six:b	-0.275	-0.923143	0.373143	0.971212
cln:twelve:b-wt:six:b	0.075	-0.573143	0.723143	1
wt:twelve:b-wt:six:b	0.15	-0.498143	0.798143	0.999959
wt:three:b-cln:three:b	0.05	-0.598143	0.698143	1
cln:twelve:b-cln:three:b	0.4	-0.248143	1.04814	0.667754
wt:twelve:b-cln:three:b	0.475	-0.173143	1.12314	0.388083
cln:twelve:b-wt:three:b	0.35	-0.298143	0.998143	0.834615
wt:twelve:b-wt:three:b	0.425	-0.223143	1.07314	0.572775
wt:twelve:b-cln:twelve:b	0.075	-0.573143	0.723143	1

## Sheet: Platelet
Summary of 3-way ANOVA
	Df	Sum Sq	Mean Sq	F value	Pr(>F)
Genotype	1	714124	714124	7.026	0.011049	*
Age	3	2444363	814788	8.016	0.000218	***
Colony	1	1529830	1529830	15.051	0.000339	***
Genotype:Age	3	1021417	340472	3.35	0.027131	*
Genotype:Colony	1	1620	1620	0.016	0.900084
Age:Colony	3	1266652	422217	4.154	0.011097	*
Genotype:Age:Colony	3	720215	240072	2.362	0.083858	.
Residuals	45	4573848	101641
	Tukey	multiple	comparisons	of	means
	0.95	family-wise	confidence	level
Fit:	aov(formula	=	Value	~	Genotype	*	Age	*	Colony)
$`Genotype`
	diff	lwr	upr	adjust p-value
wt-cln	-216.66	-381.289	-52.0301	0.0110495
$`Age`
	diff	lwr	upr	adjust p-value
six-one	224.145	-81.5206	529.811	0.219834
three-one	-34	-334.695	266.695	0.990336
twelve-one	472.048	160.799	783.297	0.0011228
three-six	-258.145	-563.811	47.5206	0.124735
twelve-six	247.903	-68.1508	563.957	0.171133
twelve-three	506.048	194.799	817.297	0.0004534
$`Colony`
	diff	lwr	upr	adjust p-value
b-a	316.206	151.577	480.835	0.0003503
$`Genotype:Age`
	diff	lwr	upr	adjust p-value
wt:one-cln:one	54.249	-456.294	564.792	0.999972
cln:six-cln:one	443.444	-80.8728	967.761	0.153102
wt:six-cln:one	83.3995	-458.113	624.912	0.999658
cln:three-cln:one	-27.5714	-569.084	513.941	1
wt:three-cln:one	15.249	-495.294	525.792	1
cln:twelve-cln:one	792.322	250.81	1333.83	0.0007174
wt:twelve-cln:one	239.886	-301.626	781.399	0.848968
cln:six-wt:one	389.195	-103.072	881.462	0.216678
wt:six-wt:one	29.1505	-481.392	539.693	1
cln:three-wt:one	-81.8204	-592.363	428.722	0.999556
wt:three-wt:one	-39	-516.569	438.569	0.999995
cln:twelve-wt:one	738.073	227.531	1248.62	0.0008557
wt:twelve-wt:one	185.637	-324.906	696.18	0.940167
wt:six-cln:six	-360.045	-884.362	164.272	0.381446
cln:three-cln:six	-471.016	-995.333	53.3014	0.106967
wt:three-cln:six	-428.195	-920.462	64.0716	0.130324
cln:twelve-cln:six	348.878	-175.439	873.195	0.421692
wt:twelve-cln:six	-203.558	-727.875	320.759	0.917304
cln:three-wt:six	-110.971	-652.483	430.541	0.997828
wt:three-wt:six	-68.1505	-578.693	442.392	0.999868
cln:twelve-wt:six	708.923	167.411	1250.44	0.0032727
wt:twelve-wt:six	156.487	-385.026	697.999	0.98268
wt:three-cln:three	42.8204	-467.722	553.363	0.999994
cln:twelve-cln:three	819.894	278.382	1361.41	0.0004276
wt:twelve-cln:three	267.458	-274.055	808.97	0.765343
cln:twelve-wt:three	777.073	266.531	1287.62	0.0003941
wt:twelve-wt:three	224.637	-285.906	735.18	0.853321
wt:twelve-cln:twelve	-552.436	-1093.95	-10.9238	0.0425896
$`Genotype:Colony`
	diff	lwr	upr	adjust p-value
wt:a-cln:a	-210.047	-527.617	107.522	0.303589
cln:b-cln:a	307.267	-10.3025	624.837	0.0611651
wt:b-cln:a	115.782	-201.788	433.351	0.765605
cln:b-wt:a	517.314	216.619	818.01	0.0002028
wt:b-wt:a	325.829	25.1336	626.524	0.0290447
wt:b-cln:b	-191.486	-492.181	109.21	0.336258
$`Age:Colony`
	diff	lwr	upr	adjust p-value
six:a-one:a	194.934	-329.384	719.251	0.933109
three:a-one:a	0.714286	-505.824	507.253	1
twelve:a-one:a	73.5508	-473.573	620.675	0.999862
one:b-one:a	170.647	-335.891	677.186	0.95969
six:b-one:a	409.687	-96.8514	916.226	0.193893
three:b-one:a	101.933	-404.605	608.471	0.998064
twelve:b-one:a	920.237	413.699	1426.78	1.78e-05
three:a-six:a	-194.219	-718.536	330.098	0.934321
twelve:a-six:a	-121.383	-685.007	442.241	0.997033
one:b-six:a	-24.2863	-548.603	500.031	1
six:b-six:a	214.753	-309.564	739.071	0.893524
three:b-six:a	-93.0006	-617.318	431.317	0.999139
twelve:b-six:a	725.304	200.987	1249.62	0.0015912
twelve:a-three:a	72.8365	-474.288	619.961	0.99987
one:b-three:a	169.933	-336.605	676.471	0.960576
six:b-three:a	408.973	-97.5657	915.511	0.195595
three:b-three:a	101.219	-405.32	607.757	0.998149
twelve:b-three:a	919.523	412.985	1426.06	1.81e-05
one:b-twelve:a	97.0965	-450.028	644.221	0.999136
six:b-twelve:a	336.136	-210.988	883.26	0.52403
three:b-twelve:a	28.3822	-518.742	575.506	1
twelve:b-twelve:a	846.687	299.563	1393.81	0.0003034
six:b-one:b	239.04	-267.499	745.578	0.803592
three:b-one:b	-68.7143	-575.253	437.824	0.999853
twelve:b-one:b	749.59	243.052	1256.13	0.0006061
three:b-six:b	-307.754	-814.293	198.784	0.538085
twelve:b-six:b	510.55	4.0119	1017.09	0.0469645
twelve:b-three:b	818.304	311.766	1324.84	0.0001499
$`Genotype:Age:Colony`
	diff	lwr	upr	adjust p-value
wt:one:a-cln:one:a	-348.2	-1192.28	495.875	0.9774
cln:six:a-cln:one:a	123.5	-759.255	1006.26	1
wt:six:a-cln:one:a	-138.333	-1082.04	805.372	1
cln:three:a-cln:one:a	-320.333	-1264.04	623.372	0.996514
wt:three:a-cln:one:a	-156	-1000.08	688.076	0.999998
cln:twelve:a-cln:one:a	60.6667	-883.038	1004.37	1
wt:twelve:a-cln:one:a	-327	-1270.71	616.705	0.99569
cln:one:b-cln:one:a	-246.5	-1129.26	636.255	0.999597
wt:one:b-cln:one:a	184.25	-698.505	1067.01	0.999989
cln:six:b-cln:one:a	418	-464.755	1300.76	0.931233
wt:six:b-cln:one:a	14.25	-868.505	897.005	1
cln:three:b-cln:one:a	-54.5	-937.255	828.255	1
wt:three:b-cln:one:a	-143.75	-1026.51	739.005	1
cln:twelve:b-cln:one:a	1056.5	173.745	1939.26	0.0068812
wt:twelve:b-cln:one:a	407.5	-475.255	1290.26	0.94319
cln:six:a-wt:one:a	471.7	-303.633	1247.03	0.688734
wt:six:a-wt:one:a	209.867	-634.209	1053.94	0.9999
cln:three:a-wt:one:a	27.8667	-816.209	871.942	1
wt:three:a-wt:one:a	192.2	-538.791	923.191	0.999802
cln:twelve:a-wt:one:a	408.867	-435.209	1252.94	0.918906
wt:twelve:a-wt:one:a	21.2	-822.875	865.275	1
cln:one:b-wt:one:a	101.7	-673.633	877.033	1
wt:one:b-wt:one:a	532.45	-242.883	1307.78	0.496165
cln:six:b-wt:one:a	766.2	-9.13285	1541.53	0.0557319
wt:six:b-wt:one:a	362.45	-412.883	1137.78	0.937501
cln:three:b-wt:one:a	293.7	-481.633	1069.03	0.989618
wt:three:b-wt:one:a	204.45	-570.883	979.783	0.999795
cln:twelve:b-wt:one:a	1404.7	629.367	2180.03	4.9e-06
wt:twelve:b-wt:one:a	755.7	-19.6329	1531.03	0.0630313
wt:six:a-cln:six:a	-261.833	-1144.59	620.922	0.999194
cln:three:a-cln:six:a	-443.833	-1326.59	438.922	0.894969
wt:three:a-cln:six:a	-279.5	-1054.83	495.833	0.993582
cln:twelve:a-cln:six:a	-62.8333	-945.589	819.922	1
wt:twelve:a-cln:six:a	-450.5	-1333.26	432.255	0.883998
cln:one:b-cln:six:a	-370	-1187.27	447.273	0.951133
wt:one:b-cln:six:a	60.75	-756.523	878.023	1
cln:six:b-cln:six:a	294.5	-522.773	1111.77	0.993607
wt:six:b-cln:six:a	-109.25	-926.523	708.023	1
cln:three:b-cln:six:a	-178	-995.273	639.273	0.999981
wt:three:b-cln:six:a	-267.25	-1084.52	550.023	0.997646
cln:twelve:b-cln:six:a	933	115.727	1750.27	0.012348
wt:twelve:b-cln:six:a	284	-533.273	1101.27	0.995563
cln:three:a-wt:six:a	-182	-1125.71	761.705	0.999996
wt:three:a-wt:six:a	-17.6667	-861.742	826.409	1
cln:twelve:a-wt:six:a	199	-744.705	1142.71	0.999988
wt:twelve:a-wt:six:a	-188.667	-1132.37	755.038	0.999994
cln:one:b-wt:six:a	-108.167	-990.922	774.589	1
wt:one:b-wt:six:a	322.583	-560.172	1205.34	0.992661
cln:six:b-wt:six:a	556.333	-326.422	1439.09	0.635911
wt:six:b-wt:six:a	152.583	-730.172	1035.34	0.999999
cln:three:b-wt:six:a	83.8333	-798.922	966.589	1
wt:three:b-wt:six:a	-5.41667	-888.172	877.339	1
cln:twelve:b-wt:six:a	1194.83	312.078	2077.59	0.0011997
wt:twelve:b-wt:six:a	545.833	-336.922	1428.59	0.664901
wt:three:a-cln:three:a	164.333	-679.742	1008.41	0.999996
cln:twelve:a-cln:three:a	381	-562.705	1324.71	0.981318
wt:twelve:a-cln:three:a	-6.66667	-950.372	937.038	1
cln:one:b-cln:three:a	73.8333	-808.922	956.589	1
wt:one:b-cln:three:a	504.583	-378.172	1387.34	0.771939
cln:six:b-cln:three:a	738.333	-144.422	1621.09	0.196659
wt:six:b-cln:three:a	334.583	-548.172	1217.34	0.989561
cln:three:b-cln:three:a	265.833	-616.922	1148.59	0.999044
wt:three:b-cln:three:a	176.583	-706.172	1059.34	0.999994
cln:twelve:b-cln:three:a	1376.83	494.078	2259.59	0.0001056
wt:twelve:b-cln:three:a	727.833	-154.922	1610.59	0.214405
cln:twelve:a-wt:three:a	216.667	-627.409	1060.74	0.999852
wt:twelve:a-wt:three:a	-171	-1015.08	673.076	0.999993
cln:one:b-wt:three:a	-90.5	-865.833	684.833	1
wt:one:b-wt:three:a	340.25	-435.083	1115.58	0.961899
cln:six:b-wt:three:a	574	-201.333	1349.33	0.371657
wt:six:b-wt:three:a	170.25	-605.083	945.583	0.999979
cln:three:b-wt:three:a	101.5	-673.833	876.833	1
wt:three:b-wt:three:a	12.25	-763.083	787.583	1
cln:twelve:b-wt:three:a	1212.5	437.167	1987.83	0.0001005
wt:twelve:b-wt:three:a	563.5	-211.833	1338.83	0.401711
wt:twelve:a-cln:twelve:a	-387.667	-1331.37	556.038	0.978216
cln:one:b-cln:twelve:a	-307.167	-1189.92	575.589	0.995501
wt:one:b-cln:twelve:a	123.583	-759.172	1006.34	1
cln:six:b-cln:twelve:a	357.333	-525.422	1240.09	0.980874
wt:six:b-cln:twelve:a	-46.4167	-929.172	836.339	1
cln:three:b-cln:twelve:a	-115.167	-997.922	767.589	1
wt:three:b-cln:twelve:a	-204.417	-1087.17	678.339	0.999959
cln:twelve:b-cln:twelve:a	995.833	113.078	1878.59	0.0142038
wt:twelve:b-cln:twelve:a	346.833	-535.922	1229.59	0.985396
cln:one:b-wt:twelve:a	80.5	-802.255	963.255	1
wt:one:b-wt:twelve:a	511.25	-371.505	1394.01	0.755632
cln:six:b-wt:twelve:a	745	-137.755	1627.76	0.185968
wt:six:b-wt:twelve:a	341.25	-541.505	1224.01	0.987432
cln:three:b-wt:twelve:a	272.5	-610.255	1155.26	0.99874
wt:three:b-wt:twelve:a	183.25	-699.505	1066.01	0.99999
cln:twelve:b-wt:twelve:a	1383.5	500.745	2266.26	9.64e-05
wt:twelve:b-wt:twelve:a	734.5	-148.255	1617.26	0.203008
wt:one:b-cln:one:b	430.75	-386.523	1248.02	0.85737
cln:six:b-cln:one:b	664.5	-152.773	1481.77	0.232519
wt:six:b-cln:one:b	260.75	-556.523	1078.02	0.998193
cln:three:b-cln:one:b	192	-625.273	1009.27	0.99995
wt:three:b-cln:one:b	102.75	-714.523	920.023	1
cln:twelve:b-cln:one:b	1303	485.727	2120.27	6.96e-05
wt:twelve:b-cln:one:b	654	-163.273	1471.27	0.254124
cln:six:b-wt:one:b	233.75	-583.523	1051.02	0.999468
wt:six:b-wt:one:b	-170	-987.273	647.273	0.99999
cln:three:b-wt:one:b	-238.75	-1056.02	578.523	0.999322
wt:three:b-wt:one:b	-328	-1145.27	489.273	0.982287
cln:twelve:b-wt:one:b	872.25	54.9774	1689.52	0.0262541
wt:twelve:b-wt:one:b	223.25	-594.023	1040.52	0.999689
wt:six:b-cln:six:b	-403.75	-1221.02	413.523	0.906864
cln:three:b-cln:six:b	-472.5	-1289.77	344.773	0.757839
wt:three:b-cln:six:b	-561.75	-1379.02	255.523	0.494679
cln:twelve:b-cln:six:b	638.5	-178.773	1455.77	0.288411
wt:twelve:b-cln:six:b	-10.5	-827.773	806.773	1
cln:three:b-wt:six:b	-68.75	-886.023	748.523	1
wt:three:b-wt:six:b	-158	-975.273	659.273	0.999996
cln:twelve:b-wt:six:b	1042.25	224.977	1859.52	0.0029109
wt:twelve:b-wt:six:b	393.25	-424.023	1210.52	0.922698
wt:three:b-cln:three:b	-89.25	-906.523	728.023	1
cln:twelve:b-cln:three:b	1111	293.727	1928.27	0.0011214
wt:twelve:b-cln:three:b	462	-355.273	1279.27	0.785192
cln:twelve:b-wt:three:b	1200.25	382.977	2017.52	0.0003132
wt:twelve:b-wt:three:b	551.25	-266.023	1368.52	0.5262
wt:twelve:b-cln:twelve:b	-649	-1466.27	168.273	0.264874

## Sheet: RDW
Summary of 3-way ANOVA
	Df	Sum Sq	Mean Sq	F value	Pr(>F)
Genotype	1	3.76	3.76	2.161	0.149
Age	3	8.55	2.85	1.637	0.194
Colony	1	191.77	191.77	110.241	1.1e-13 ***
Genotype:Age	3	2.21	0.74	0.423	0.738
Genotype:Colony	1	4.01	4.01	2.304	0.136
Age:Colony	3	4.92	1.64	0.943	0.428
Genotype:Age:Colony	3	2.53	0.84	0.485	0.694
Residuals	45	78.28	1.74
Tukey	multiple	comparisons	of	means
	0.95	family-wise	confidence	level
Fit:	aov(formula	=	Value	~	Genotype	*	Age	*	Colony)
$`Genotype`
	diff	lwr	upr	adjusted p-value
wt-cln	0.11056	-0.325823	0.546944	0.612346
$`Age`
	diff	lwr	upr	adjusted p-value
six-one	-1.93357	-2.7438	-1.12334	5e-07
three-one	-2.7125	-3.50955	-1.91545	0
twelve-one	-1.1663	-1.99133	-0.341276	0.0025706
three-six	-0.778929	-1.58916	0.0312996	0.0635235
twelve-six	0.767267	-0.0704967	1.60503	0.0833773
twelve-three	1.5462	0.721168	2.37122	5.32e-05
$`Colony`
	diff	lwr	upr	adjusted p-value
b-a	1.52493	1.08855	1.96131	0
$`Genotype:Age`
	diff	lwr	upr	adjusted p-value
wt:one-cln:one	-0.219372	-1.57267	1.13392	0.999521
cln:six-cln:one	-2.06253	-3.45234	-0.672726	0.0005807
wt:six-cln:one	-2.07331	-3.5087	-0.637924	0.0008664
cln:three-cln:one	-2.88571	-4.3211	-1.45033	2.2e-06
wt:three-cln:one	-2.79715	-4.15045	-1.44385	1.2e-06
cln:twelve-cln:one	-1.55225	-2.98763	-0.11686	0.0257241
wt:twelve-cln:one	-1.04097	-2.47636	0.394412	0.31377
cln:six-wt:one	-1.84316	-3.14801	-0.53831	0.0011915
wt:six-wt:one	-1.85394	-3.20724	-0.500643	0.001815
cln:three-wt:one	-2.66634	-4.01964	-1.31305	3.4e-06
wt:three-wt:one	-2.57778	-3.84367	-1.31189	1.7e-06
cln:twelve-wt:one	-1.33288	-2.68617	0.0204208	0.0562646
wt:twelve-wt:one	-0.821603	-2.1749	0.531693	0.539017
wt:six-cln:six	-0.0107768	-1.40058	1.37903	1
cln:three-cln:six	-0.82318	-2.21299	0.566627	0.569747
wt:three-cln:six	-0.734615	-2.03947	0.570237	0.630442
cln:twelve-cln:six	0.510287	-0.87952	1.90009	0.937162
wt:twelve-cln:six	1.02156	-0.368248	2.41137	0.297716
cln:three-wt:six	-0.812403	-2.24779	0.622984	0.624279
wt:three-wt:six	-0.723839	-2.07713	0.629457	0.687387
cln:twelve-wt:six	0.521064	-0.914323	1.95645	0.94066
wt:twelve-wt:six	1.03234	-0.403051	2.46772	0.323862
wt:three-cln:three	0.0885649	-1.26473	1.44186	0.999999
cln:twelve-cln:three	1.33347	-0.10192	2.76885	0.0858064
wt:twelve-cln:three	1.84474	0.409352	3.28013	0.0041131
cln:twelve-wt:three	1.2449	-0.108393	2.5982	0.09168
wt:twelve-wt:three	1.75617	0.402879	3.10947	0.0036514
wt:twelve-cln:twelve	0.511272	-0.924115	1.94666	0.946121
$`Genotype:Colony`
	diff	lwr	upr	adjusted p-value
wt:a-cln:a	-0.128363	-0.970144	0.713419	0.976982
cln:b-cln:a	1.21101	0.36923	2.05279	0.0021082
wt:b-cln:a	1.68577	0.84399	2.52755	1.7e-05
cln:b-wt:a	1.33937	0.542321	2.13643	0.0002856
wt:b-wt:a	1.81413	1.01708	2.61119	1.4e-06
wt:b-cln:b	0.47476	-0.322293	1.27181	0.395033
$`Age:Colony`
	diff	lwr	upr	adjusted p-value
six:a-one:a	-1.26773	-2.65753	0.122082	0.0969466
three:a-one:a	-2.01925	-3.36193	-0.676564	0.0004745
twelve:a-one:a	-1.15565	-2.60592	0.294608	0.208651
one:b-one:a	2.30972	0.967041	3.6524	4.98e-05
six:b-one:a	-0.350821	-1.6935	0.991861	0.99036
three:b-one:a	-1.09603	-2.43871	0.24665	0.18502
twelve:b-one:a	0.846715	-0.495966	2.1894	0.490763
three:a-six:a	-0.75152	-2.14133	0.638287	0.675678
twelve:a-six:a	0.112072	-1.38193	1.60607	0.999997
one:b-six:a	3.57745	2.18764	4.96726	0
six:b-six:a	0.916905	-0.472903	2.30671	0.432679
three:b-six:a	0.171694	-1.21811	1.5615	0.999922
twelve:b-six:a	2.11444	0.724633	3.50425	0.0003968
twelve:a-three:a	0.863592	-0.58667	2.31385	0.563152
one:b-three:a	4.32897	2.98629	5.67165	0
six:b-three:a	1.66842	0.325743	3.01111	0.0061364
three:b-three:a	0.923215	-0.419467	2.2659	0.379792
twelve:b-three:a	2.86596	1.52328	4.20864	6e-07
one:b-twelve:a	3.46538	2.01511	4.91564	0
six:b-twelve:a	0.804833	-0.645429	2.25509	0.646895
three:b-twelve:a	0.0596225	-1.39064	1.50988	1
twelve:b-twelve:a	2.00237	0.552107	3.45263	0.001633
six:b-one:b	-2.66054	-4.00323	-1.31786	3e-06
three:b-one:b	-3.40575	-4.74844	-2.06307	0
twelve:b-one:b	-1.46301	-2.80569	-0.120326	0.0239997
three:b-six:b	-0.74521	-2.08789	0.597472	0.646774
twelve:b-six:b	1.19754	-0.145145	2.54022	0.111923
twelve:b-three:b	1.94275	0.600065	3.28543	0.000845
$`Genotype:Age:Colony`
	diff	lwr	upr	adjusted p-value
wt:one:a-cln:one:a	-1.28667	-3.52406	0.950725	0.764495
cln:six:a-cln:one:a	-2.21667	-4.55659	0.123253	0.0803533
wt:six:a-cln:one:a	-1.8	-4.30148	0.70148	0.418152
cln:three:a-cln:one:a	-2.73333	-5.23481	-0.231854	0.0203792
wt:three:a-cln:one:a	-2.84667	-5.08406	-0.609275	0.0030087
cln:twelve:a-cln:one:a	-2.23333	-4.73481	0.268146	0.127164
wt:twelve:a-cln:one:a	-1.63333	-4.13481	0.868146	0.579669
cln:one:b-cln:one:a	0.983333	-1.35659	3.32325	0.973468
wt:one:b-cln:one:a	2.10833	-0.231587	4.44825	0.118925
cln:six:b-cln:one:a	-1.09167	-3.43159	1.24825	0.938436
wt:six:b-cln:one:a	-1.24167	-3.58159	1.09825	0.851248
cln:three:b-cln:one:a	-2.01667	-4.35659	0.323253	0.16238
wt:three:b-cln:one:a	-1.74167	-4.08159	0.598253	0.363001
cln:twelve:b-cln:one:a	-0.241667	-2.58159	2.09825	1
wt:twelve:b-cln:one:a	0.333333	-2.00659	2.67325	1
cln:six:a-wt:one:a	-0.93	-2.98518	1.12518	0.951309
wt:six:a-wt:one:a	-0.513333	-2.75072	1.72406	0.999963
cln:three:a-wt:one:a	-1.44667	-3.68406	0.790725	0.595474
wt:three:a-wt:one:a	-1.56	-3.49764	0.377638	0.24576
cln:twelve:a-wt:one:a	-0.946667	-3.18406	1.29072	0.971882
wt:twelve:a-wt:one:a	-0.346667	-2.58406	1.89072	1
cln:one:b-wt:one:a	2.27	0.214825	4.32518	0.0180799
wt:one:b-wt:one:a	3.395	1.33982	5.45018	3.46e-05
cln:six:b-wt:one:a	0.195	-1.86018	2.25018	1
wt:six:b-wt:one:a	0.045	-2.01018	2.10018	1
cln:three:b-wt:one:a	-0.73	-2.78518	1.32518	0.994461
wt:three:b-wt:one:a	-0.455	-2.51018	1.60018	0.999977
cln:twelve:b-wt:one:a	1.045	-1.01018	3.10018	0.886763
wt:twelve:b-wt:one:a	1.62	-0.435175	3.67518	0.275432
wt:six:a-cln:six:a	0.416667	-1.92325	2.75659	0.999999
cln:three:a-cln:six:a	-0.516667	-2.85659	1.82325	0.999977
wt:three:a-cln:six:a	-0.63	-2.68518	1.42518	0.998834
cln:twelve:a-cln:six:a	-0.0166667	-2.35659	2.32325	1
wt:twelve:a-cln:six:a	0.583333	-1.75659	2.92325	0.999896
cln:one:b-cln:six:a	3.2	1.03366	5.36634	0.0002831
wt:one:b-cln:six:a	4.325	2.15866	6.49134	5e-07
cln:six:b-cln:six:a	1.125	-1.04134	3.29134	0.870105
wt:six:b-cln:six:a	0.975	-1.19134	3.14134	0.953345
cln:three:b-cln:six:a	0.2	-1.96634	2.36634	1
wt:three:b-cln:six:a	0.475	-1.69134	2.64134	0.999979
cln:twelve:b-cln:six:a	1.975	-0.191345	4.14134	0.108914
wt:twelve:b-cln:six:a	2.55	0.383655	4.71634	0.0084977
cln:three:a-wt:six:a	-0.933333	-3.43481	1.56815	0.991017
wt:three:a-wt:six:a	-1.04667	-3.28406	1.19072	0.937169
cln:twelve:a-wt:six:a	-0.433333	-2.93481	2.06815	0.999999
wt:twelve:a-wt:six:a	0.166667	-2.33481	2.66815	1
cln:one:b-wt:six:a	2.78333	0.443413	5.12325	0.0074439
wt:one:b-wt:six:a	3.90833	1.56841	6.24825	2.77e-05
cln:six:b-wt:six:a	0.708333	-1.63159	3.04825	0.998986
wt:six:b-wt:six:a	0.558333	-1.78159	2.89825	0.99994
cln:three:b-wt:six:a	-0.216667	-2.55659	2.12325	1
wt:three:b-wt:six:a	0.0583333	-2.28159	2.39825	1
cln:twelve:b-wt:six:a	1.55833	-0.781587	3.89825	0.547291
wt:twelve:b-wt:six:a	2.13333	-0.206587	4.47325	0.108879
wt:three:a-cln:three:a	-0.113333	-2.35072	2.12406	1
cln:twelve:a-cln:three:a	0.5	-2.00148	3.00148	0.999994
wt:twelve:a-cln:three:a	1.1	-1.40148	3.60148	0.961262
cln:one:b-cln:three:a	3.71667	1.37675	6.05659	7.48e-05
wt:one:b-cln:three:a	4.84167	2.50175	7.18159	2e-07
cln:six:b-cln:three:a	1.64167	-0.698253	3.98159	0.460317
wt:six:b-cln:three:a	1.49167	-0.848253	3.83159	0.618021
cln:three:b-cln:three:a	0.716667	-1.62325	3.05659	0.998845
wt:three:b-cln:three:a	0.991667	-1.34825	3.33159	0.97149
cln:twelve:b-cln:three:a	2.49167	0.151747	4.83159	0.0268873
wt:twelve:b-cln:three:a	3.06667	0.726747	5.40659	0.0019574
cln:twelve:a-wt:three:a	0.613333	-1.62406	2.85072	0.999676
wt:twelve:a-wt:three:a	1.21333	-1.02406	3.45072	0.830396
cln:one:b-wt:three:a	3.83	1.77482	5.88518	2.6e-06
wt:one:b-wt:three:a	4.955	2.89982	7.01018	0
cln:six:b-wt:three:a	1.755	-0.300175	3.81018	0.172502
wt:six:b-wt:three:a	1.605	-0.450175	3.66018	0.288979
cln:three:b-wt:three:a	0.83	-1.22518	2.88518	0.981264
wt:three:b-wt:three:a	1.105	-0.950175	3.16018	0.838857
cln:twelve:b-wt:three:a	2.605	0.549825	4.66018	0.0031733
wt:twelve:b-wt:three:a	3.18	1.12482	5.23518	0.0001226
wt:twelve:a-cln:twelve:a	0.6	-1.90148	3.10148	0.999936
cln:one:b-cln:twelve:a	3.21667	0.876747	5.55659	0.0009401
wt:one:b-cln:twelve:a	4.34167	2.00175	6.68159	2.9e-06
cln:six:b-cln:twelve:a	1.14167	-1.19825	3.48159	0.914636
wt:six:b-cln:twelve:a	0.991667	-1.34825	3.33159	0.97149
cln:three:b-cln:twelve:a	0.216667	-2.12325	2.55659	1
wt:three:b-cln:twelve:a	0.491667	-1.84825	2.83159	0.999988
cln:twelve:b-cln:twelve:a	1.99167	-0.348253	4.33159	0.176162
wt:twelve:b-cln:twelve:a	2.56667	0.226747	4.90659	0.019531
cln:one:b-wt:twelve:a	2.61667	0.276747	4.95659	0.0157144
wt:one:b-wt:twelve:a	3.74167	1.40175	6.08159	6.57e-05
cln:six:b-wt:twelve:a	0.541667	-1.79825	2.88159	0.999959
wt:six:b-wt:twelve:a	0.391667	-1.94825	2.73159	0.999999
cln:three:b-wt:twelve:a	-0.383333	-2.72325	1.95659	1
wt:three:b-wt:twelve:a	-0.108333	-2.44825	2.23159	1
cln:twelve:b-wt:twelve:a	1.39167	-0.948253	3.73159	0.720606
wt:twelve:b-wt:twelve:a	1.96667	-0.373253	4.30659	0.190816
wt:one:b-cln:one:b	1.125	-1.04134	3.29134	0.870105
cln:six:b-cln:one:b	-2.075	-4.24134	0.0913449	0.0732653
wt:six:b-cln:one:b	-2.225	-4.39134	-0.0586551	0.038767
cln:three:b-cln:one:b	-3	-5.16634	-0.833655	0.0008361
wt:three:b-cln:one:b	-2.725	-4.89134	-0.558655	0.0035323
cln:twelve:b-cln:one:b	-1.225	-3.39134	0.941345	0.784831
wt:twelve:b-cln:one:b	-0.65	-2.81634	1.51634	0.999082
cln:six:b-wt:one:b	-3.2	-5.36634	-1.03366	0.0002831
wt:six:b-wt:one:b	-3.35	-5.51634	-1.18366	0.0001239
cln:three:b-wt:one:b	-4.125	-6.29134	-1.95866	1.6e-06
wt:three:b-wt:one:b	-3.85	-6.01634	-1.68366	7.5e-06
cln:twelve:b-wt:one:b	-2.35	-4.51634	-0.183655	0.0220627
wt:twelve:b-wt:one:b	-1.775	-3.94134	0.391345	0.222435
wt:six:b-cln:six:b	-0.15	-2.31634	2.01634	1
cln:three:b-cln:six:b	-0.925	-3.09134	1.24134	0.96963
wt:three:b-cln:six:b	-0.65	-2.81634	1.51634	0.999082
cln:twelve:b-cln:six:b	0.85	-1.31634	3.01634	0.985577
wt:twelve:b-cln:six:b	1.425	-0.741345	3.59134	0.567627
cln:three:b-wt:six:b	-0.775	-2.94134	1.39134	0.994051
wt:three:b-wt:six:b	-0.5	-2.66634	1.66634	0.99996
cln:twelve:b-wt:six:b	1	-1.16634	3.16634	0.943205
wt:twelve:b-wt:six:b	1.575	-0.591345	3.74134	0.401154
wt:three:b-cln:three:b	0.275	-1.89134	2.44134	1
cln:twelve:b-cln:three:b	1.775	-0.391345	3.94134	0.222435
wt:twelve:b-cln:three:b	2.35	0.183655	4.51634	0.0220627
cln:twelve:b-wt:three:b	1.5	-0.666345	3.66634	0.482382
wt:twelve:b-wt:three:b	2.075	-0.0913449	4.24134	0.0732653
wt:twelve:b-cln:twelve:b	0.575	-1.59134	2.74134	0.999779

## Sheet: MCHC
Summary of 3-way ANOVA
	Df	Sum Sq	Mean Sq	F value	Pr(>F)
Genotype	1	3.76	3.76	2.161	0.149
Age	3	8.55	2.85	1.637	0.194
Colony	1	191.77	191.77	110.241	1.1e-13	***
Genotype:Age	3	2.21	0.74	0.423	0.738
Genotype:Colony	1	4.01	4.01	2.304	0.136
Age:Colony	3	4.92	1.64	0.943	0.428
Genotype:Age:Colony	3	2.53	0.84	0.485	0.694
Residuals	45	78.28	1.74
Tukey	multiple	comparisons	of	means
	0.95	family-wise	confidence	level
Fit:	aov(formula	=	Value	~	Genotype	*	Age	*	Colony)
$`Genotype`
	diff	lwr	upr	adjusted p-value
wt-cln	0.49709	-0.183983	1.17816	0.148514
$`Age`
	diff	lwr	upr	adjusted p-value
six-one	-0.752362	-2.01691	0.512181	0.396039
three-one	0.11875	-1.12523	1.36273	0.994124
twelve-one	-0.59036	-1.878	0.697281	0.615678
three-six	0.871112	-0.393431	2.13566	0.269508
twelve-six	0.162002	-1.14552	1.46952	0.987376
twelve-three	-0.70911	-1.99675	0.578531	0.464233
$`Colony`
	diff	lwr	upr	adjusted p-value
b-a	-3.54031	-4.22138	-2.85923	0
$`Genotype:Age`
	diff	lwr	upr	adjusted p-value
wt:one-cln:one	-0.177729	-2.28985	1.93439	0.999994
cln:six-cln:one	-1.28681	-3.45592	0.882294	0.567779
wt:six-cln:one	-0.45787	-2.69811	1.78237	0.997864
cln:three-cln:one	-0.271429	-2.51167	1.96881	0.999931
wt:three-cln:one	0.244493	-1.86763	2.35662	0.99995
cln:twelve-cln:one	-1.02924	-3.26949	1.211	0.823896
wt:twelve-cln:one	-0.413559	-2.6538	1.82668	0.998885
cln:six-wt:one	-1.10908	-3.1456	0.927431	0.667912
wt:six-wt:one	-0.280141	-2.39226	1.83198	0.999874
cln:three-wt:one	-0.0936998	-2.20582	2.01842	1
wt:three-wt:one	0.422222	-1.55349	2.39793	0.997173
cln:twelve-wt:one	-0.851514	-2.96364	1.26061	0.901077
wt:twelve-wt:one	-0.23583	-2.34795	1.87629	0.999961
wt:six-cln:six	0.828943	-1.34016	2.99805	0.923395
cln:three-cln:six	1.01538	-1.15372	3.18449	0.809884
wt:three-cln:six	1.53131	-0.505208	3.56782	0.271293
cln:twelve-cln:six	0.257569	-1.91154	2.42668	0.99994
wt:twelve-cln:six	0.873253	-1.29585	3.04236	0.901729
cln:three-wt:six	0.186441	-2.0538	2.42668	0.999995
wt:three-wt:six	0.702363	-1.40976	2.81448	0.96238
cln:twelve-wt:six	-0.571373	-2.81162	1.66887	0.99165
wt:twelve-wt:six	0.0443105	-2.19593	2.28455	1
wt:three-cln:three	0.515922	-1.5962	2.62804	0.993559
cln:twelve-cln:three	-0.757814	-2.99806	1.48243	0.958807
wt:twelve-cln:three	-0.14213	-2.38237	2.09811	0.999999
cln:twelve-wt:three	-1.27374	-3.38586	0.838385	0.54741
wt:twelve-wt:three	-0.658052	-2.77017	1.45407	0.973583
wt:twelve-cln:twelve	0.615684	-1.62456	2.85593	0.987031
$`Genotype:Colony`
	diff	lwr	upr	adjusted p-value
wt:a-cln:a	0.841576	-0.472213	2.15537	0.331138
cln:b-cln:a	-3.02171	-4.3355	-1.70792	1.2e-06
wt:b-cln:a	-3.1817	-4.49548	-1.86791	4e-07
cln:b-wt:a	-3.86329	-5.10727	-2.61931	0
wt:b-wt:a	-4.02327	-5.26725	-2.77929	0
wt:b-cln:b	-0.159986	-1.40397	1.08399	0.985929
$`Age:Colony`
	diff	lwr	upr	adjusted p-value
six:a-one:a	-1.24317	-3.41228	0.925937	0.609529
three:a-one:a	0.219147	-1.87641	2.3147	0.999975
twelve:a-one:a	-0.243325	-2.50678	2.02013	0.999969
one:b-one:a	-3.74926	-5.84482	-1.65371	2.39e-05
six:b-one:a	-3.83784	-5.9334	-1.74228	1.52e-05
three:b-one:a	-3.73091	-5.82646	-1.63535	2.62e-05
twelve:b-one:a	-4.13124	-6.2268	-2.03569	3.4e-06
three:a-six:a	1.46232	-0.70679	3.63142	0.404919
twelve:a-six:a	0.999844	-1.33188	3.33156	0.868973
one:b-six:a	-2.50609	-4.6752	-0.336987	0.0135639
six:b-six:a	-2.59467	-4.76378	-0.425563	0.0094019
three:b-six:a	-2.48774	-4.65685	-0.318633	0.0146178
twelve:b-six:a	-2.88807	-5.05718	-0.718966	0.0026404
twelve:a-three:a	-0.462472	-2.72593	1.80099	0.997869
one:b-three:a	-3.96841	-6.06396	-1.87285	7.8e-06
six:b-three:a	-4.05699	-6.15254	-1.96143	4.9e-06
three:b-three:a	-3.95006	-6.04561	-1.8545	8.6e-06
twelve:b-three:a	-4.35039	-6.44594	-2.25483	1.1e-06
one:b-twelve:a	-3.50594	-5.7694	-1.24248	0.000299
six:b-twelve:a	-3.59451	-5.85797	-1.33105	0.0001994
three:b-twelve:a	-3.48758	-5.75104	-1.22412	0.000325
twelve:b-twelve:a	-3.88792	-6.15138	-1.62446	5.11e-05
six:b-one:b	-0.0885769	-2.18413	2.00698	1
three:b-one:b	0.0183532	-2.0772	2.11391	1
twelve:b-one:b	-0.381979	-2.47753	1.71358	0.998972
three:b-six:b	0.10693	-1.98863	2.20249	1
twelve:b-six:b	-0.293402	-2.38896	1.80215	0.999819
twelve:b-three:b	-0.400332	-2.49589	1.69522	0.99861
$`Genotype:Age:Colony`
	diff	lwr	upr	adjusted p-value
wt:one:a-cln:one:a	0.213333	-3.27862	3.70528	1
cln:six:a-cln:one:a	-1.49167	-5.14364	2.1603	0.979283
wt:six:a-cln:one:a	-0.9	-4.80412	3.00412	0.999961
cln:three:a-cln:one:a	0.0666667	-3.83745	3.97079	1
wt:three:a-cln:one:a	0.593333	-2.89862	4.08528	0.999999
cln:twelve:a-cln:one:a	-1.03333	-4.93745	2.87079	0.999786
wt:twelve:a-cln:one:a	0.7	-3.20412	4.60412	0.999999
cln:one:b-cln:one:a	-3.19167	-6.84364	0.460303	0.147792
wt:one:b-cln:one:a	-4.14167	-7.79364	-0.489697	0.01335
cln:six:b-cln:one:a	-4.01667	-7.66864	-0.364697	0.0189554
wt:six:b-cln:one:a	-3.44167	-7.09364	0.210303	0.0838632
cln:three:b-cln:one:a	-3.71667	-7.36864	-0.0646969	0.0423641
wt:three:b-cln:one:a	-3.66667	-7.31864	-0.0146968	0.0481652
cln:twelve:b-cln:one:a	-3.79167	-7.44364	-0.139697	0.0348337
wt:twelve:b-cln:one:a	-4.31667	-7.96864	-0.664697	0.0080643
cln:six:a-wt:one:a	-1.705	-4.91256	1.50256	0.84967
wt:six:a-wt:one:a	-1.11333	-4.60528	2.37862	0.998206
cln:three:a-wt:one:a	-0.146667	-3.63862	3.34528	1
wt:three:a-wt:one:a	0.38	-2.64412	3.40412	1
cln:twelve:a-wt:one:a	-1.24667	-4.73862	2.24528	0.994172
wt:twelve:a-wt:one:a	0.486667	-3.00528	3.97862	1
cln:one:b-wt:one:a	-3.405	-6.61256	-0.197438	0.0277733
wt:one:b-wt:one:a	-4.355	-7.56256	-1.14744	0.0011431
cln:six:b-wt:one:a	-4.23	-7.43756	-1.02244	0.0017843
wt:six:b-wt:one:a	-3.655	-6.86256	-0.447438	0.0126217
cln:three:b-wt:one:a	-3.93	-7.13756	-0.722438	0.005058
wt:three:b-wt:one:a	-3.88	-7.08756	-0.672438	0.0059921
cln:twelve:b-wt:one:a	-4.005	-7.21256	-0.797438	0.0039133
wt:twelve:b-wt:one:a	-4.53	-7.73756	-1.32244	0.0006074
wt:six:a-cln:six:a	0.591667	-3.0603	4.24364	1
cln:three:a-cln:six:a	1.55833	-2.09364	5.2103	0.969795
wt:three:a-cln:six:a	2.085	-1.12256	5.29256	0.586928
cln:twelve:a-cln:six:a	0.458333	-3.19364	4.1103	1
wt:twelve:a-cln:six:a	2.19167	-1.4603	5.84364	0.708146
cln:one:b-cln:six:a	-1.7	-5.08107	1.68107	0.894944
wt:one:b-cln:six:a	-2.65	-6.03107	0.731067	0.283694
cln:six:b-cln:six:a	-2.525	-5.90607	0.856067	0.357691
wt:six:b-cln:six:a	-1.95	-5.33107	1.43107	0.760889
cln:three:b-cln:six:a	-2.225	-5.60607	1.15607	0.566915
wt:three:b-cln:six:a	-2.175	-5.55607	1.20607	0.603658
cln:twelve:b-cln:six:a	-2.3	-5.68107	1.08107	0.512021
wt:twelve:b-cln:six:a	-2.825	-6.20607	0.556067	0.197906
cln:three:a-wt:six:a	0.966667	-2.93745	4.87079	0.999905
wt:three:a-wt:six:a	1.49333	-1.99862	4.98528	0.969231
cln:twelve:a-wt:six:a	-0.133333	-4.03745	3.77079	1
wt:twelve:a-wt:six:a	1.6	-2.30412	5.50412	0.978664
cln:one:b-wt:six:a	-2.29167	-5.94364	1.3603	0.642551
wt:one:b-wt:six:a	-3.24167	-6.89364	0.410303	0.132562
cln:six:b-wt:six:a	-3.11667	-6.76864	0.535303	0.173185
wt:six:b-wt:six:a	-2.54167	-6.19364	1.1103	0.473786
cln:three:b-wt:six:a	-2.81667	-6.46864	0.835303	0.307584
wt:three:b-wt:six:a	-2.76667	-6.41864	0.885303	0.335094
cln:twelve:b-wt:six:a	-2.89167	-6.54364	0.760303	0.268983
wt:twelve:b-wt:six:a	-3.41667	-7.06864	0.235303	0.0889721
wt:three:a-cln:three:a	0.526667	-2.96528	4.01862	1
cln:twelve:a-cln:three:a	-1.1	-5.00412	2.80412	0.999553
wt:twelve:a-cln:three:a	0.633333	-3.27079	4.53745	1
cln:one:b-cln:three:a	-3.25833	-6.9103	0.393636	0.127775
wt:one:b-cln:three:a	-4.20833	-7.8603	-0.556364	0.0110367
cln:six:b-cln:three:a	-4.08333	-7.7353	-0.431364	0.0157392
wt:six:b-cln:three:a	-3.50833	-7.1603	0.143636	0.0714486
cln:three:b-cln:three:a	-3.78333	-7.4353	-0.131364	0.0356061
wt:three:b-cln:three:a	-3.73333	-7.3853	-0.0813635	0.0405744
cln:twelve:b-cln:three:a	-3.85833	-7.5103	-0.206364	0.029181
wt:twelve:b-cln:three:a	-4.38333	-8.0353	-0.731364	0.0066307
cln:twelve:a-wt:three:a	-1.62667	-5.11862	1.86528	0.939136
wt:twelve:a-wt:three:a	0.106667	-3.38528	3.59862	1
cln:one:b-wt:three:a	-3.785	-6.99256	-0.577438	0.008237
wt:one:b-wt:three:a	-4.735	-7.94256	-1.52744	0.0002863
cln:six:b-wt:three:a	-4.61	-7.81756	-1.40244	0.0004535
wt:six:b-wt:three:a	-4.035	-7.24256	-0.827438	0.0035289
cln:three:b-wt:three:a	-4.31	-7.51756	-1.10244	0.0013428
wt:three:b-wt:three:a	-4.26	-7.46756	-1.05244	0.0016043
cln:twelve:b-wt:three:a	-4.385	-7.59256	-1.17744	0.0010264
wt:twelve:b-wt:three:a	-4.91	-8.11756	-1.70244	0.0001495
wt:twelve:a-cln:twelve:a	1.73333	-2.17079	5.63745	0.958143
cln:one:b-cln:twelve:a	-2.15833	-5.8103	1.49364	0.729167
wt:one:b-cln:twelve:a	-3.10833	-6.7603	0.543636	0.176202
cln:six:b-cln:twelve:a	-2.98333	-6.6353	0.668636	0.226317
wt:six:b-cln:twelve:a	-2.40833	-6.0603	1.24364	0.563472
cln:three:b-cln:twelve:a	-2.68333	-6.3353	0.968636	0.383868
wt:three:b-cln:twelve:a	-2.63333	-6.2853	1.01864	0.414713
cln:twelve:b-cln:twelve:a	-2.75833	-6.4103	0.893636	0.339811
wt:twelve:b-cln:twelve:a	-3.28333	-6.9353	0.368636	0.120858
cln:one:b-wt:twelve:a	-3.89167	-7.54364	-0.239697	0.0266806
wt:one:b-wt:twelve:a	-4.84167	-8.49364	-1.1897	0.0016477
cln:six:b-wt:twelve:a	-4.71667	-8.36864	-1.0647	0.0024263
wt:six:b-wt:twelve:a	-4.14167	-7.79364	-0.489697	0.01335
cln:three:b-wt:twelve:a	-4.41667	-8.06864	-0.764697	0.0060082
wt:three:b-wt:twelve:a	-4.36667	-8.01864	-0.714697	0.0069645
cln:twelve:b-wt:twelve:a	-4.49167	-8.14364	-0.839697	0.0048049
wt:twelve:b-wt:twelve:a	-5.01667	-8.66864	-1.3647	0.0009511
wt:one:b-cln:one:b	-0.95	-4.33107	2.43107	0.999567
cln:six:b-cln:one:b	-0.825	-4.20607	2.55607	0.99992
wt:six:b-cln:one:b	-0.25	-3.63107	3.13107	1
cln:three:b-cln:one:b	-0.525	-3.90607	2.85607	1
wt:three:b-cln:one:b	-0.475	-3.85607	2.90607	1
cln:twelve:b-cln:one:b	-0.6	-3.98107	2.78107	0.999999
wt:twelve:b-cln:one:b	-1.125	-4.50607	2.25607	0.99717
cln:six:b-wt:one:b	0.125	-3.25607	3.50607	1
wt:six:b-wt:one:b	0.7	-2.68107	4.08107	0.99999
cln:three:b-wt:one:b	0.425	-2.95607	3.80607	1
wt:three:b-wt:one:b	0.475	-2.90607	3.85607	1
cln:twelve:b-wt:one:b	0.35	-3.03107	3.73107	1
wt:twelve:b-wt:one:b	-0.175	-3.55607	3.20607	1
wt:six:b-cln:six:b	0.575	-2.80607	3.95607	0.999999
cln:three:b-cln:six:b	0.3	-3.08107	3.68107	1
wt:three:b-cln:six:b	0.35	-3.03107	3.73107	1
cln:twelve:b-cln:six:b	0.225	-3.15607	3.60607	1
wt:twelve:b-cln:six:b	-0.3	-3.68107	3.08107	1
cln:three:b-wt:six:b	-0.275	-3.65607	3.10607	1
wt:three:b-wt:six:b	-0.225	-3.60607	3.15607	1
cln:twelve:b-wt:six:b	-0.35	-3.73107	3.03107	1
wt:twelve:b-wt:six:b	-0.875	-4.25607	2.50607	0.999837
wt:three:b-cln:three:b	0.05	-3.33107	3.43107	1
cln:twelve:b-cln:three:b	-0.075	-3.45607	3.30607	1
wt:twelve:b-cln:three:b	-0.6	-3.98107	2.78107	0.999999
cln:twelve:b-wt:three:b	-0.125	-3.50607	3.25607	1
wt:twelve:b-wt:three:b	-0.65	-4.03107	2.73107	0.999996
wt:twelve:b-cln:twelve:b	-0.525	-3.90607	2.85607	1

## Sheet: MCH
Summary of 3-way ANOVA
	Df	Sum Sq	Mean Sq	F value	Pr(>F)
Genotype	1	0.938	0.938	2.019	0.162244
Age	3	11.655	3.885	8.364	0.000158	***
Colony	1	14.316	14.316	30.821	1.44e-06	***
Genotype:Age	3	1.6	0.533	1.148	0.340061
Genotype:Colony	1	0.525	0.525	1.131	0.293222
Age:Colony	3	4.829	1.61	3.465	0.023823	*
Genotype:Age:Colony	3	3.926	1.309	2.817	0.049664	*
Residuals	45	20.902	0.464
Tukey	multiple	comparisons	of	means
	0.95	family-wise	confidence	level
Fit:	aov(formula	=	Value	~	Genotype	*	Age	*	Colony)
$`Genotype`
	diff	lwr	upr	adjusted p-value
wt-cln	0.248276	-0.103656	0.600208	0.162244
$`Age`
	diff	lwr	upr	adjusted p-value
six-one	-0.78704	-1.44047	-0.133612	0.0125277
three-one	-0.65625	-1.29905	-0.0134471	0.0437826
twelve-one	-1.22198	-1.88735	-0.556619	7.4e-05
three-six	0.13079	-0.522638	0.784219	0.950319
twelve-six	-0.434943	-1.11058	0.240693	0.326844
twelve-three	-0.565733	-1.2311	0.0996315	0.120898
$`Colony`
	diff	lwr	upr	adjusted p-value
b-a	-0.967294	-1.31923	-0.615362	1.5e-06
$`Genotype:Age`
	diff	lwr	upr	adjusted p-value
wt:one-cln:one	-0.0858394	-1.17724	1.00556	0.999996
cln:six-cln:one	-0.952749	-2.07359	0.168096	0.14885
wt:six-cln:one	-0.752111	-1.90971	0.405492	0.452392
cln:three-cln:one	-0.7	-1.8576	0.457603	0.544017
wt:three-cln:one	-0.708062	-1.79946	0.383337	0.454274
cln:twelve-cln:one	-1.66654	-2.82414	-0.508934	0.000909
wt:twelve-cln:one	-0.905032	-2.06263	0.252572	0.228371
cln:six-wt:one	-0.86691	-1.91924	0.18542	0.176455
wt:six-wt:one	-0.666272	-1.75767	0.425127	0.532066
cln:three-wt:one	-0.614161	-1.70556	0.477238	0.630976
wt:three-wt:one	-0.622222	-1.64313	0.398688	0.534126
cln:twelve-wt:one	-1.5807	-2.6721	-0.4893	0.0008331
wt:twelve-wt:one	-0.819192	-1.91059	0.272206	0.273326
wt:six-cln:six	0.200638	-0.920207	1.32148	0.999086
cln:three-cln:six	0.252749	-0.868096	1.37359	0.996051
wt:three-cln:six	0.244687	-0.807643	1.29702	0.99523
cln:twelve-cln:six	-0.713789	-1.83463	0.407056	0.478173
wt:twelve-cln:six	0.0477173	-1.07313	1.16856	1
cln:three-wt:six	0.0521112	-1.10549	1.20971	1
wt:three-wt:six	0.0440496	-1.04735	1.13545	1
cln:twelve-wt:six	-0.914426	-2.07203	0.243177	0.217576
wt:twelve-wt:six	-0.15292	-1.31052	1.00468	0.999877
wt:three-cln:three	-0.00806162	-1.09946	1.08334	1
cln:twelve-cln:three	-0.966538	-2.12414	0.191065	0.164282
wt:twelve-cln:three	-0.205032	-1.36263	0.952572	0.999147
cln:twelve-wt:three	-0.958476	-2.04987	0.132923	0.123077
wt:twelve-wt:three	-0.19697	-1.28837	0.894429	0.999036
wt:twelve-cln:twelve	0.761506	-0.396097	1.91911	0.436401
$`Genotype:Colony`
	diff	lwr	upr	adjusted p-value
wt:a-cln:a	0.39039	-0.288486	1.06927	0.426165
cln:b-cln:a	-0.777608	-1.45648	-0.0987325	0.0190352
wt:b-cln:a	-0.751888	-1.43076	-0.0730129	0.0247074
cln:b-wt:a	-1.168	-1.8108	-0.525195	8.78e-05
wt:b-wt:a	-1.14228	-1.78508	-0.499476	0.0001244
wt:b-cln:b	0.0257196	-0.617083	0.668523	0.999558
$`Age:Colony`
	diff	lwr	upr	adjusted p-value
six:a-one:a	-0.401763	-1.52261	0.719082	0.944355
three:a-one:a	-0.954861	-2.0377	0.127977	0.120057
twelve:a-one:a	-0.696458	-1.86606	0.473142	0.563165
one:b-one:a	-0.773797	-1.85664	0.309041	0.331706
six:b-one:a	-1.84959	-2.93243	-0.766754	5.66e-05
three:b-one:a	-1.13144	-2.21427	-0.0485977	0.0348561
twelve:b-one:a	-2.2932	-3.37604	-1.21036	7e-07
three:a-six:a	-0.553098	-1.67394	0.567746	0.766142
twelve:a-six:a	-0.294695	-1.49957	0.910177	0.993508
one:b-six:a	-0.372034	-1.49288	0.74881	0.96275
six:b-six:a	-1.44783	-2.56867	-0.326986	0.0038651
three:b-six:a	-0.729673	-1.85052	0.391171	0.449838
twelve:b-six:a	-1.89144	-3.01228	-0.770592	7.04e-05
twelve:a-three:a	0.258403	-0.911196	1.428	0.996521
one:b-three:a	0.181064	-0.901775	1.2639	0.999413
six:b-three:a	-0.894732	-1.97757	0.188107	0.173685
three:b-three:a	-0.176575	-1.25941	0.906263	0.999502
twelve:b-three:a	-1.33834	-2.42118	-0.2555	0.0065275
one:b-twelve:a	-0.0773396	-1.24694	1.09226	0.999999
six:b-twelve:a	-1.15314	-2.32273	0.0164642	0.0558235
three:b-twelve:a	-0.434978	-1.60458	0.734621	0.933003
twelve:b-twelve:a	-1.59674	-2.76634	-0.427142	0.0019013
six:b-one:b	-1.0758	-2.15863	0.007043	0.0526208
three:b-one:b	-0.357639	-1.44048	0.7252	0.963726
twelve:b-one:b	-1.5194	-2.60224	-0.436563	0.0013079
three:b-six:b	0.718157	-0.364682	1.801	0.425907
twelve:b-six:b	-0.443606	-1.52644	0.639232	0.893425
twelve:b-three:b	-1.16176	-2.2446	-0.0789244	0.0276357
$`Genotype:Age:Colony`
	diff	lwr	upr	adjusted p-value
wt:one:a-cln:one:a	-0.0466667	-1.85107	1.75773	1
cln:six:a-cln:one:a	-0.366667	-2.25375	1.52042	0.999996
wt:six:a-cln:one:a	-0.633333	-2.65071	1.38405	0.998484
cln:three:a-cln:one:a	-1.2	-3.21738	0.81738	0.720419
wt:three:a-cln:one:a	-0.846667	-2.65107	0.957732	0.93573
cln:twelve:a-cln:one:a	-1.7	-3.71738	0.31738	0.187737
wt:twelve:a-cln:one:a	0.2	-1.81738	2.21738	1
cln:one:b-cln:one:a	-0.741667	-2.62875	1.14542	0.985354
wt:one:b-cln:one:a	-0.916667	-2.80375	0.970419	0.917267
cln:six:b-cln:one:a	-2.19167	-4.07875	-0.304581	0.0100344
wt:six:b-cln:one:a	-1.61667	-3.50375	0.270419	0.168919
cln:three:b-cln:one:a	-1.06667	-2.95375	0.820419	0.785294
wt:three:b-cln:one:a	-1.31667	-3.20375	0.570419	0.46957
cln:twelve:b-cln:one:a	-2.26667	-4.15375	-0.379581	0.006568
wt:twelve:b-cln:one:a	-2.44167	-4.32875	-0.554581	0.0023633
cln:six:a-wt:one:a	-0.32	-1.97745	1.33745	0.999996
wt:six:a-wt:one:a	-0.586667	-2.39107	1.21773	0.997786
cln:three:a-wt:one:a	-1.15333	-2.95773	0.651066	0.613836
wt:three:a-wt:one:a	-0.8	-2.36266	0.762656	0.881566
cln:twelve:a-wt:one:a	-1.65333	-3.45773	0.151066	0.104804
wt:twelve:a-wt:one:a	0.246667	-1.55773	2.05107	1
cln:one:b-wt:one:a	-0.695	-2.35245	0.962446	0.973963
wt:one:b-wt:one:a	-0.87	-2.52745	0.787446	0.860977
cln:six:b-wt:one:a	-2.145	-3.80245	-0.487554	0.0023559
wt:six:b-wt:one:a	-1.57	-3.22745	0.0874465	0.0804134
cln:three:b-wt:one:a	-1.02	-2.67745	0.637446	0.671954
wt:three:b-wt:one:a	-1.27	-2.92745	0.387446	0.317539
cln:twelve:b-wt:one:a	-2.22	-3.87745	-0.562554	0.0014103
wt:twelve:b-wt:one:a	-2.395	-4.05245	-0.737554	0.0004139
wt:six:a-cln:six:a	-0.266667	-2.15375	1.62042	1
cln:three:a-cln:six:a	-0.833333	-2.72042	1.05375	0.959915
wt:three:a-cln:six:a	-0.48	-2.13745	1.17745	0.999386
cln:twelve:a-cln:six:a	-1.33333	-3.22042	0.553752	0.448523
wt:twelve:a-cln:six:a	0.566667	-1.32042	2.45375	0.999074
cln:one:b-cln:six:a	-0.375	-2.1221	1.3721	0.999984
wt:one:b-cln:six:a	-0.55	-2.2971	1.1971	0.998437
cln:six:b-cln:six:a	-1.825	-3.5721	-0.077898	0.0327684
wt:six:b-cln:six:a	-1.25	-2.9971	0.497102	0.427635
cln:three:b-cln:six:a	-0.7	-2.4471	1.0471	0.982552
wt:three:b-cln:six:a	-0.95	-2.6971	0.797102	0.827683
cln:twelve:b-cln:six:a	-1.9	-3.6471	-0.152898	0.0214658
wt:twelve:b-cln:six:a	-2.075	-3.8221	-0.327898	0.0075902
cln:three:a-wt:six:a	-0.566667	-2.58405	1.45071	0.999568
wt:three:a-wt:six:a	-0.213333	-2.01773	1.59107	1
cln:twelve:a-wt:six:a	-1.06667	-3.08405	0.950713	0.854519
wt:twelve:a-wt:six:a	0.833333	-1.18405	2.85071	0.977133
cln:one:b-wt:six:a	-0.108333	-1.99542	1.77875	1
wt:one:b-wt:six:a	-0.283333	-2.17042	1.60375	1
cln:six:b-wt:six:a	-1.55833	-3.44542	0.328752	0.212431
wt:six:b-wt:six:a	-0.983333	-2.87042	0.903752	0.867243
cln:three:b-wt:six:a	-0.433333	-2.32042	1.45375	0.999963
wt:three:b-wt:six:a	-0.683333	-2.57042	1.20375	0.99329
cln:twelve:b-wt:six:a	-1.63333	-3.52042	0.253752	0.157832
wt:twelve:b-wt:six:a	-1.80833	-3.69542	0.0787525	0.0729851
wt:three:a-cln:three:a	0.353333	-1.45107	2.15773	0.999995
cln:twelve:a-cln:three:a	-0.5	-2.51738	1.51738	0.999904
wt:twelve:a-cln:three:a	1.4	-0.61738	3.41738	0.478613
cln:one:b-cln:three:a	0.458333	-1.42875	2.34542	0.999925
wt:one:b-cln:three:a	0.283333	-1.60375	2.17042	1
cln:six:b-cln:three:a	-0.991667	-2.87875	0.895419	0.859981
wt:six:b-cln:three:a	-0.416667	-2.30375	1.47042	0.999977
cln:three:b-cln:three:a	0.133333	-1.75375	2.02042	1
wt:three:b-cln:three:a	-0.116667	-2.00375	1.77042	1
cln:twelve:b-cln:three:a	-1.06667	-2.95375	0.820419	0.785294
wt:twelve:b-cln:three:a	-1.24167	-3.12875	0.645419	0.567152
cln:twelve:a-wt:three:a	-0.853333	-2.65773	0.951066	0.931872
wt:twelve:a-wt:three:a	1.04667	-0.757733	2.85107	0.753633
cln:one:b-wt:three:a	0.105	-1.55245	1.76245	1
wt:one:b-wt:three:a	-0.07	-1.72745	1.58745	1
cln:six:b-wt:three:a	-1.345	-3.00245	0.312446	0.235107
wt:six:b-wt:three:a	-0.77	-2.42745	0.887446	0.940373
cln:three:b-wt:three:a	-0.22	-1.87745	1.43745	1
wt:three:b-wt:three:a	-0.47	-2.12745	1.18745	0.999518
cln:twelve:b-wt:three:a	-1.42	-3.07745	0.237446	0.168868
wt:twelve:b-wt:three:a	-1.595	-3.25245	0.0624465	0.070406
wt:twelve:a-cln:twelve:a	1.9	-0.11738	3.91738	0.0842992
cln:one:b-cln:twelve:a	0.958333	-0.928752	2.84542	0.887697
wt:one:b-cln:twelve:a	0.783333	-1.10375	2.67042	0.976139
cln:six:b-cln:twelve:a	-0.491667	-2.37875	1.39542	0.999823
wt:six:b-cln:twelve:a	0.0833333	-1.80375	1.97042	1
cln:three:b-cln:twelve:a	0.633333	-1.25375	2.52042	0.996902
wt:three:b-cln:twelve:a	0.383333	-1.50375	2.27042	0.999992
cln:twelve:b-cln:twelve:a	-0.566667	-2.45375	1.32042	0.999074
wt:twelve:b-cln:twelve:a	-0.741667	-2.62875	1.14542	0.985354
cln:one:b-wt:twelve:a	-0.941667	-2.82875	0.945419	0.900206
wt:one:b-wt:twelve:a	-1.11667	-3.00375	0.770419	0.727491
cln:six:b-wt:twelve:a	-2.39167	-4.27875	-0.504581	0.0031784
wt:six:b-wt:twelve:a	-1.81667	-3.70375	0.0704191	0.0701809
cln:three:b-wt:twelve:a	-1.26667	-3.15375	0.620419	0.534281
wt:three:b-wt:twelve:a	-1.51667	-3.40375	0.370419	0.248132
cln:twelve:b-wt:twelve:a	-2.46667	-4.35375	-0.579581	0.0020354
wt:twelve:b-wt:twelve:a	-2.64167	-4.52875	-0.754581	0.000702
wt:one:b-cln:one:b	-0.175	-1.9221	1.5721	1
cln:six:b-cln:one:b	-1.45	-3.1971	0.297102	0.206144
wt:six:b-cln:one:b	-0.875	-2.6221	0.872102	0.897697
cln:three:b-cln:one:b	-0.325	-2.0721	1.4221	0.999998
wt:three:b-cln:one:b	-0.575	-2.3221	1.1721	0.997479
cln:twelve:b-cln:one:b	-1.525	-3.2721	0.222102	0.149054
wt:twelve:b-cln:one:b	-1.7	-3.4471	0.047102	0.0639687
cln:six:b-wt:one:b	-1.275	-3.0221	0.472102	0.394967
wt:six:b-wt:one:b	-0.7	-2.4471	1.0471	0.982552
cln:three:b-wt:one:b	-0.15	-1.8971	1.5971	1
wt:three:b-wt:one:b	-0.4	-2.1471	1.3471	0.999964
cln:twelve:b-wt:one:b	-1.35	-3.0971	0.397102	0.304782
wt:twelve:b-wt:one:b	-1.525	-3.2721	0.222102	0.149054
wt:six:b-cln:six:b	0.575	-1.1721	2.3221	0.997479
cln:three:b-cln:six:b	1.125	-0.622102	2.8721	0.602082
wt:three:b-cln:six:b	0.875	-0.872102	2.6221	0.897697
cln:twelve:b-cln:six:b	-0.075	-1.8221	1.6721	1
wt:twelve:b-cln:six:b	-0.25	-1.9971	1.4971	1
cln:three:b-wt:six:b	0.55	-1.1971	2.2971	0.998437
wt:three:b-wt:six:b	0.3	-1.4471	2.0471	0.999999
cln:twelve:b-wt:six:b	-0.65	-2.3971	1.0971	0.991262
wt:twelve:b-wt:six:b	-0.825	-2.5721	0.922102	0.932623
wt:three:b-cln:three:b	-0.25	-1.9971	1.4971	1
cln:twelve:b-cln:three:b	-1.2	-2.9471	0.547102	0.495886
wt:twelve:b-cln:three:b	-1.375	-3.1221	0.372102	0.277698
cln:twelve:b-wt:three:b	-0.95	-2.6971	0.797102	0.827683
wt:twelve:b-wt:three:b	-1.125	-2.8721	0.622102	0.602082
wt:twelve:b-cln:twelve:b	-0.175	-1.9221	1.5721	1

## Sheet: MCV
Summary of 3-way ANOVA
	Df	Sum Sq	Mean Sq	F value	Pr(>F)
Genotype	1	0.48	0.48	0.269	0.6063
Age	3	79.49	26.5	14.839	7.45e-07	***
Colony	1	168.16	168.16	94.18	1.32e-12	***
Genotype:Age	3	18.73	6.24	3.497	0.023	*
Genotype:Colony	1	0.18	0.18	0.103	0.7499
Age:Colony	3	103.21	34.4	19.268	3.5e-08	***
Genotype:Age:Colony	3	19.02	6.34	3.551	0.0216	*
Residuals	45	80.35	1.79
	Tukey	multiple	comparisons	of	means
	0.95	family-wise	confidence	level
Fit:	aov(formula	=	Value	~	Genotype	*	Age	*	Colony)
$`Genotype`
	diff	lwr	upr	adjusted p-value
wt-cln	-0.177802	-0.867818	0.512215	0.606311
$`Age`
	diff	lwr	upr	adjusted p-value
six-one	-1.38787	-2.66902	-0.106726	0.0290992
three-one	-2.25	-3.51031	-0.989687	0.0001158
twelve-one	-3.09147	-4.39602	-1.78692	6e-07
three-six	-0.862127	-2.14327	0.419019	0.288988
twelve-six	-1.7036	-3.02828	-0.378911	0.006876
twelve-three	-0.84147	-2.14602	0.463079	0.325133
$`Colony`
	diff	lwr	upr	adjusted p-value
b-a	3.31524	2.62523	4.00526	0
$`Genotype:Age`
	diff	lwr	upr	adjusted p-value
wt:one-cln:one	0.277432	-1.86242	2.41729	0.999892
cln:six-cln:one	-0.719777	-2.91736	1.47781	0.965316
wt:six-cln:one	-1.78049	-4.05015	0.489165	0.224791
cln:three-cln:one	-1.28571	-3.55537	0.983944	0.623254
wt:three-cln:one	-2.72257	-4.86242	-0.582713	0.0046457
cln:twelve-cln:one	-3.6291	-5.89875	-1.35944	0.0001781
wt:twelve-cln:one	-2.21951	-4.48917	0.0501511	0.0594001
cln:six-wt:one	-0.997209	-3.06046	1.06604	0.784123
wt:six-wt:one	-2.05793	-4.19778	0.0819288	0.0672328
cln:three-wt:one	-1.56315	-3.703	0.576708	0.305087
wt:three-wt:one	-3	-5.00165	-0.99835	0.0005
cln:twelve-wt:one	-3.90653	-6.04638	-1.76667	1.62e-05
wt:twelve-wt:one	-2.49694	-4.63679	-0.357085	0.0122428
wt:six-cln:six	-1.06072	-3.2583	1.13687	0.785246
cln:three-cln:six	-0.565938	-2.76352	1.63165	0.991155
wt:three-cln:six	-2.00279	-4.06604	0.060463	0.0627836
cln:twelve-cln:six	-2.90932	-5.10691	-0.711732	0.002841
wt:twelve-cln:six	-1.49973	-3.69732	0.697857	0.389328
cln:three-wt:six	0.494779	-1.77488	2.76444	0.996799
wt:three-wt:six	-0.942075	-3.08193	1.19778	0.852953
cln:twelve-wt:six	-1.8486	-4.11826	0.421055	0.187138
wt:twelve-wt:six	-0.439014	-2.70867	1.83064	0.998495
wt:three-cln:three	-1.43685	-3.57671	0.703001	0.410026
cln:twelve-cln:three	-2.34338	-4.61304	-0.0737234	0.0385634
wt:twelve-cln:three	-0.933793	-3.20345	1.33587	0.891305
cln:twelve-wt:three	-0.906528	-3.04638	1.23333	0.875858
wt:twelve-wt:three	0.503061	-1.63679	2.64291	0.994897
wt:twelve-cln:twelve	1.40959	-0.860069	3.67925	0.510279
$`Genotype:Colony`
	diff	lwr	upr	adjusted p-value
wt:a-cln:a	-0.110232	-1.44127	1.22081	0.996139
cln:b-cln:a	3.21977	1.88873	4.55081	4e-07
wt:b-cln:a	3.30748	1.97644	4.63852	2e-07
cln:b-wt:a	3.33	2.06969	4.59032	1e-07
wt:b-wt:a	3.41771	2.1574	4.67802	0
wt:b-cln:b	0.0877077	-1.17261	1.34802	0.997696
$`Age:Colony`
	diff	lwr	upr	adjusted p-value
six:a-one:a	0.846706	-1.35088	3.04429	0.920294
three:a-one:a	-3.39286	-5.51593	-1.26979	0.0001797
twelve:a-one:a	-1.9148	-4.20798	0.378379	0.164228
one:b-one:a	4.41644	2.29337	6.53951	1e-06
six:b-one:a	0.797282	-1.32579	2.92035	0.929699
three:b-one:a	3.30929	1.18622	5.43237	0.0002702
twelve:b-one:a	-0.109589	-2.23266	2.01348	1
three:a-six:a	-4.23956	-6.43715	-2.04198	5.3e-06
twelve:a-six:a	-2.76151	-5.12384	-0.39917	0.0120153
one:b-six:a	3.56973	1.37215	5.76732	0.0001366
six:b-six:a	-0.0494238	-2.24701	2.14816	1
three:b-six:a	2.46259	0.265002	4.66018	0.0183998
twelve:b-six:a	-0.956295	-3.15388	1.24129	0.860207
twelve:a-three:a	1.47806	-0.815121	3.77124	0.46268
one:b-three:a	7.80929	5.68622	9.93237	0
six:b-three:a	4.19014	2.06707	6.31321	3.3e-06
three:b-three:a	6.70215	4.57908	8.82522	0
twelve:b-three:a	3.28327	1.1602	5.40634	0.0003067
one:b-twelve:a	6.33124	4.03806	8.62442	0
six:b-twelve:a	2.71208	0.418903	5.00526	0.010625
three:b-twelve:a	5.22409	2.93092	7.51727	1e-07
twelve:b-twelve:a	1.80521	-0.487968	4.09839	0.221156
six:b-one:b	-3.61916	-5.74223	-1.49609	5.87e-05
three:b-one:b	-1.10714	-3.23021	1.01593	0.71367
twelve:b-one:b	-4.52603	-6.6491	-2.40296	6e-07
three:b-six:b	2.51201	0.388942	4.63508	0.0105748
twelve:b-six:b	-0.906871	-3.02994	1.2162	0.871198
twelve:b-three:b	-3.41888	-5.54196	-1.29581	0.0001581
$`Genotype:Age:Colony`
	diff	lwr	upr	adjusted p-value
wt:one:a-cln:one:a	-0.133333	-3.67113	3.40447	1
cln:six:a-cln:one:a	1.66667	-2.03325	5.36659	0.953022
wt:six:a-cln:one:a	-0.333333	-4.28871	3.62205	1
cln:three:a-cln:one:a	-3.66667	-7.62205	0.288715	0.0957305
wt:three:a-cln:one:a	-3.53333	-7.07113	0.0044674	0.0505884
cln:twelve:a-cln:one:a	-3.66667	-7.62205	0.288715	0.0957305
wt:twelve:a-cln:one:a	-0.333333	-4.28871	3.62205	1
cln:one:b-cln:one:a	3.66667	-0.0332539	7.36659	0.0543234
wt:one:b-cln:one:a	4.91667	1.21675	8.61659	0.0015907
cln:six:b-cln:one:a	0.416667	-3.28325	4.11659	1
wt:six:b-cln:one:a	0.916667	-2.78325	4.61659	0.999904
cln:three:b-cln:one:a	4.16667	0.466746	7.86659	0.0144918
wt:three:b-cln:one:a	2.41667	-1.28325	6.11659	0.579121
cln:twelve:b-cln:one:a	-0.333333	-4.03325	3.36659	1
wt:twelve:b-cln:one:a	-0.0833333	-3.78325	3.61659	1
cln:six:a-wt:one:a	1.8	-1.44968	5.04968	0.80823
wt:six:a-wt:one:a	-0.2	-3.7378	3.3378	1
cln:three:a-wt:one:a	-3.53333	-7.07113	0.0044674	0.0505884
wt:three:a-wt:one:a	-3.4	-6.46383	-0.336175	0.0171492
cln:twelve:a-wt:one:a	-3.53333	-7.07113	0.0044674	0.0505884
wt:twelve:a-wt:one:a	-0.2	-3.7378	3.3378	1
cln:one:b-wt:one:a	3.8	0.550323	7.04968	0.0092264
wt:one:b-wt:one:a	5.05	1.80032	8.29968	0.0001131
cln:six:b-wt:one:a	0.55	-2.69968	3.79968	0.999999
wt:six:b-wt:one:a	1.05	-2.19968	4.29968	0.997929
cln:three:b-wt:one:a	4.3	1.05032	7.54968	0.0016963
wt:three:b-wt:one:a	2.55	-0.699677	5.79968	0.281989
cln:twelve:b-wt:one:a	-0.2	-3.44968	3.04968	1
wt:twelve:b-wt:one:a	0.05	-3.19968	3.29968	1
wt:six:a-cln:six:a	-2	-5.69992	1.69992	0.833613
cln:three:a-cln:six:a	-5.33333	-9.03325	-1.63341	0.0004314
wt:three:a-cln:six:a	-5.2	-8.44968	-1.95032	6.48e-05
cln:twelve:a-cln:six:a	-5.33333	-9.03325	-1.63341	0.0004314
wt:twelve:a-cln:six:a	-2	-5.69992	1.69992	0.833613
cln:one:b-cln:six:a	2	-1.42546	5.42546	0.745235
wt:one:b-cln:six:a	3.25	-0.175461	6.67546	0.0793404
cln:six:b-cln:six:a	-1.25	-4.67546	2.17546	0.992761
wt:six:b-cln:six:a	-0.75	-4.17546	2.67546	0.99998
cln:three:b-cln:six:a	2.5	-0.925461	5.92546	0.394858
wt:three:b-cln:six:a	0.75	-2.67546	4.17546	0.99998
cln:twelve:b-cln:six:a	-2	-5.42546	1.42546	0.745235
wt:twelve:b-cln:six:a	-1.75	-5.17546	1.67546	0.883178
cln:three:a-wt:six:a	-3.33333	-7.28871	0.622048	0.187658
wt:three:a-wt:six:a	-3.2	-6.7378	0.337801	0.115564
cln:twelve:a-wt:six:a	-3.33333	-7.28871	0.622048	0.187658
wt:twelve:a-wt:six:a	7.10543e-15	-3.95538	3.95538	1
cln:one:b-wt:six:a	4	0.300079	7.69992	0.0228871
wt:one:b-wt:six:a	5.25	1.55008	8.94992	0.0005619
cln:six:b-wt:six:a	0.75	-2.94992	4.44992	0.999993
wt:six:b-wt:six:a	1.25	-2.44992	4.94992	0.996681
cln:three:b-wt:six:a	4.5	0.800079	8.19992	0.0055781
wt:three:b-wt:six:a	2.75	-0.949921	6.44992	0.365302
cln:twelve:b-wt:six:a	0	-3.69992	3.69992	1
wt:twelve:b-wt:six:a	0.25	-3.44992	3.94992	1
wt:three:a-cln:three:a	0.133333	-3.40447	3.67113	1
cln:twelve:a-cln:three:a	7.10543e-15	-3.95538	3.95538	1
wt:twelve:a-cln:three:a	3.33333	-0.622048	7.28871	0.187658
cln:one:b-cln:three:a	7.33333	3.63341	11.0333	6e-07
wt:one:b-cln:three:a	8.58333	4.88341	12.2833	0
cln:six:b-cln:three:a	4.08333	0.383413	7.78325	0.0182461
wt:six:b-cln:three:a	4.58333	0.883413	8.28325	0.0043614
cln:three:b-cln:three:a	7.83333	4.13341	11.5333	1e-07
wt:three:b-cln:three:a	6.08333	2.38341	9.78325	3.8e-05
cln:twelve:b-cln:three:a	3.33333	-0.366587	7.03325	0.11903
wt:twelve:b-cln:three:a	3.58333	-0.116587	7.28325	0.0666368
cln:twelve:a-wt:three:a	-0.133333	-3.67113	3.40447	1
wt:twelve:a-wt:three:a	3.2	-0.337801	6.7378	0.115564
cln:one:b-wt:three:a	7.2	3.95032	10.4497	0
wt:one:b-wt:three:a	8.45	5.20032	11.6997	0
cln:six:b-wt:three:a	3.95	0.700323	7.19968	0.0056229
wt:six:b-wt:three:a	4.45	1.20032	7.69968	0.0009997
cln:three:b-wt:three:a	7.7	4.45032	10.9497	0
wt:three:b-wt:three:a	5.95	2.70032	9.19968	3.9e-06
cln:twelve:b-wt:three:a	3.2	-0.0496775	6.44968	0.0575473
wt:twelve:b-wt:three:a	3.45	0.200323	6.69968	0.0277488
wt:twelve:a-cln:twelve:a	3.33333	-0.622048	7.28871	0.187658
cln:one:b-cln:twelve:a	7.33333	3.63341	11.0333	6e-07
wt:one:b-cln:twelve:a	8.58333	4.88341	12.2833	0
cln:six:b-cln:twelve:a	4.08333	0.383413	7.78325	0.0182461
wt:six:b-cln:twelve:a	4.58333	0.883413	8.28325	0.0043614
cln:three:b-cln:twelve:a	7.83333	4.13341	11.5333	1e-07
wt:three:b-cln:twelve:a	6.08333	2.38341	9.78325	3.8e-05
cln:twelve:b-cln:twelve:a	3.33333	-0.366587	7.03325	0.11903
wt:twelve:b-cln:twelve:a	3.58333	-0.116587	7.28325	0.0666368
cln:one:b-wt:twelve:a	4	0.300079	7.69992	0.0228871
wt:one:b-wt:twelve:a	5.25	1.55008	8.94992	0.0005619
cln:six:b-wt:twelve:a	0.75	-2.94992	4.44992	0.999993
wt:six:b-wt:twelve:a	1.25	-2.44992	4.94992	0.996681
cln:three:b-wt:twelve:a	4.5	0.800079	8.19992	0.0055781
wt:three:b-wt:twelve:a	2.75	-0.949921	6.44992	0.365302
cln:twelve:b-wt:twelve:a	-7.10543e-15	-3.69992	3.69992	1
wt:twelve:b-wt:twelve:a	0.25	-3.44992	3.94992	1
wt:one:b-cln:one:b	1.25	-2.17546	4.67546	0.992761
cln:six:b-cln:one:b	-3.25	-6.67546	0.175461	0.0793404
wt:six:b-cln:one:b	-2.75	-6.17546	0.675461	0.249664
cln:three:b-cln:one:b	0.5	-2.92546	3.92546	1
wt:three:b-cln:one:b	-1.25	-4.67546	2.17546	0.992761
cln:twelve:b-cln:one:b	-4	-7.42546	-0.574539	0.0093861
wt:twelve:b-cln:one:b	-3.75	-7.17546	-0.324539	0.0199614
cln:six:b-wt:one:b	-4.5	-7.92546	-1.07454	0.0018898
wt:six:b-wt:one:b	-4	-7.42546	-0.574539	0.0093861
cln:three:b-wt:one:b	-0.75	-4.17546	2.67546	0.99998
wt:three:b-wt:one:b	-2.5	-5.92546	0.925461	0.394858
cln:twelve:b-wt:one:b	-5.25	-8.67546	-1.82454	0.0001461
wt:twelve:b-wt:one:b	-5	-8.42546	-1.57454	0.0003482
wt:six:b-cln:six:b	0.5	-2.92546	3.92546	1
cln:three:b-cln:six:b	3.75	0.324539	7.17546	0.0199614
wt:three:b-cln:six:b	2	-1.42546	5.42546	0.745235
cln:twelve:b-cln:six:b	-0.75	-4.17546	2.67546	0.99998
wt:twelve:b-cln:six:b	-0.5	-3.92546	2.92546	1
cln:three:b-wt:six:b	3.25	-0.175461	6.67546	0.0793404
wt:three:b-wt:six:b	1.5	-1.92546	4.92546	0.962564
cln:twelve:b-wt:six:b	-1.25	-4.67546	2.17546	0.992761
wt:twelve:b-wt:six:b	-1	-4.42546	2.42546	0.999327
wt:three:b-cln:three:b	-1.75	-5.17546	1.67546	0.883178
cln:twelve:b-cln:three:b	-4.5	-7.92546	-1.07454	0.0018898
wt:twelve:b-cln:three:b	-4.25	-7.67546	-0.824539	0.0042692
cln:twelve:b-wt:three:b	-2.75	-6.17546	0.675461	0.249664
wt:twelve:b-wt:three:b	-2.5	-5.92546	0.925461	0.394858
wt:twelve:b-cln:twelve:b	0.25	-3.17546	3.67546	1

## Sheet: HCT
	Df	Sum Sq	Mean Sq	F value	Pr(>F)
Genotype	1	19.4	19.4	0.528	0.4712
Age	3	362.1	120.7	3.288	0.0296	*
Colony	1	1174.4	1174.4	31.991	1.15e-06	***
Genotype:Age	3	220.4	73.5	2.001	0.128
Genotype:Colony	1	23	23	0.627	0.4328
Age:Colony	3	58.1	19.4	0.528	0.6654
Genotype:Age:Colony	3	38.7	12.9	0.351	0.7886
Residuals	43	1578.6	36.7
	Tukey	multiple	comparisons	of	means
	0.95	family-wise	confidence	level
Fit:	aov(formula	=	Value	~	Genotype	*	Age	*	Colony)
$`Genotype`
	diff	lwr	upr	adjusted p-value
wt-cln	1.15093	-2.04216	4.34401	0.471225
$`Age`
	diff	lwr	upr	adjusted p-value
six-one	3.56997	-2.47612	9.61606	0.401655
three-one	4.15	-1.57483	9.87483	0.22799
twelve-one	-1.85664	-7.7824	4.06912	0.8364
three-six	0.580026	-5.46606	6.62612	0.994002
twelve-six	-5.42661	-11.6633	0.810067	0.108083
twelve-three	-6.00664	-11.9324	-0.080881	0.0458765
$`Colony`
	diff	lwr	upr	adjusted p-value
b-a	8.87685	5.68376	12.0699	1.4e-06
$`Genotype:Age`
	diff	lwr	upr	adjusted p-value
wt:one-cln:one	6.87804	-2.84618	16.6023	0.342539
cln:six-cln:one	7.42448	-3.31078	18.1597	0.370515
wt:six-cln:one	7.39983	-2.91426	17.7139	0.325119
cln:three-cln:one	9.98571	-0.328381	20.2998	0.0639319
wt:three-cln:one	6.48915	-3.23507	16.2134	0.415882
cln:twelve-cln:one	1.75191	-8.56218	12.066	0.999336
wt:twelve-cln:one	2.12874	-8.18536	12.4428	0.997682
cln:six-wt:one	0.546434	-9.6234	10.7163	1
wt:six-wt:one	0.521791	-9.20243	10.246	1
cln:three-wt:one	3.10767	-6.61655	12.8319	0.969147
wt:three-wt:one	-0.388889	-9.48507	8.70729	1
cln:twelve-wt:one	-5.12613	-14.8503	4.59809	0.700319
wt:twelve-wt:one	-4.7493	-14.4735	4.97492	0.773133
wt:six-cln:six	-0.0246436	-10.7599	10.7106	1
cln:three-cln:six	2.56124	-8.17401	13.2965	0.99431
wt:three-cln:six	-0.935323	-11.1052	9.23451	0.999989
cln:twelve-cln:six	-5.67256	-16.4078	5.06269	0.697851
wt:twelve-cln:six	-5.29574	-16.031	5.43952	0.764335
cln:three-wt:six	2.58588	-7.72821	12.9	0.992323
wt:three-wt:six	-0.91068	-10.6349	8.81354	0.999988
cln:twelve-wt:six	-5.64792	-15.962	4.66618	0.659483
wt:twelve-wt:six	-5.27109	-15.5852	5.043	0.731415
wt:three-cln:three	-3.49656	-13.2208	6.22766	0.942645
cln:twelve-cln:three	-8.2338	-18.5479	2.0803	0.205785
wt:twelve-cln:three	-7.85697	-18.1711	2.45712	0.255265
cln:twelve-wt:three	-4.73724	-14.4615	4.98698	0.775337
wt:twelve-wt:three	-4.36041	-14.0846	5.36381	0.839224
wt:twelve-cln:twelve	0.376826	-9.93727	10.6909	1
$`Genotype:Colony`
	diff	lwr	upr	adjusted p-value
wt:a-cln:a	0.617404	-5.72469	6.9595	0.993738
cln:b-cln:a	7.59105	1.24895	13.9331	0.013313
wt:b-cln:a	10.6812	4.33915	17.0233	0.0002886
cln:b-wt:a	6.97365	1.24882	12.6985	0.0114349
wt:b-wt:a	10.0638	4.33902	15.7887	0.0001544
wt:b-cln:b	3.0902	-2.63463	8.81502	0.480477
$`Age:Colony`
	diff	lwr	upr	adjusted p-value
six:a-one:a	1.55143	-9.44893	12.5518	0.999805
three:a-one:a	3.18591	-6.46204	12.8339	0.963197
twelve:a-one:a	-5.53956	-15.9605	4.88142	0.691588
one:b-one:a	6.68831	-2.95964	16.3363	0.367543
six:b-one:a	10.2658	0.617867	19.9138	0.0298456
three:b-one:a	11.8024	2.15445	21.4504	0.0074403
twelve:b-one:a	6.75782	-2.89013	16.4058	0.354626
three:a-six:a	1.63448	-9.36588	12.6348	0.999725
twelve:a-six:a	-7.09099	-18.7752	4.59327	0.5371
one:b-six:a	5.13688	-5.86347	16.1372	0.809868
six:b-six:a	8.71439	-2.28597	19.7147	0.213549
three:b-six:a	10.251	-0.749387	21.2513	0.0838064
twelve:b-six:a	5.20639	-5.79396	16.2068	0.799336
twelve:a-three:a	-8.72547	-19.1464	1.69551	0.161062
one:b-three:a	3.5024	-6.14555	13.1504	0.939809
six:b-three:a	7.07991	-2.56805	16.7279	0.298087
three:b-three:a	8.61649	-1.03146	18.2644	0.110606
twelve:b-three:a	3.57191	-6.07604	13.2199	0.933583
one:b-twelve:a	12.2279	1.80689	22.6488	0.0116663
six:b-twelve:a	15.8054	5.3844	26.2264	0.0004362
three:b-twelve:a	17.342	6.92098	27.7629	9.64e-05
twelve:b-twelve:a	12.2974	1.8764	22.7184	0.0109935
six:b-one:b	3.57751	-6.07045	13.2255	0.933064
three:b-one:b	5.11409	-4.53387	14.762	0.694569
twelve:b-one:b	0.0695101	-9.57844	9.71746	1
three:b-six:b	1.53658	-8.11137	11.1845	0.999564
twelve:b-six:b	-3.508	-13.1559	6.13996	0.939323
twelve:b-three:b	-5.04458	-14.6925	4.60338	0.708702
$`Genotype:Age:Colony`
	diff	lwr	upr	adjusted p-value
wt:one:a-cln:one:a	5.24667	-10.8367	21.33	0.997595
cln:six:a-cln:one:a	2.81667	-17.2875	22.9208	1
wt:six:a-cln:one:a	5.4	-12.5817	23.3817	0.999025
cln:three:a-cln:one:a	8.26667	-9.71504	26.2484	0.943387
wt:three:a-cln:one:a	4.34667	-11.7367	20.43	0.99971
cln:twelve:a-cln:one:a	-1.4	-19.3817	16.5817	1
wt:twelve:a-cln:one:a	-3.96667	-21.9484	14.015	0.999976
cln:one:b-cln:one:a	4.44167	-12.3787	21.262	0.99978
wt:one:b-cln:one:a	13.8667	-2.95368	30.687	0.213003
cln:six:b-cln:one:a	13.2917	-3.52868	30.112	0.269767
wt:six:b-cln:one:a	12.9667	-3.85368	29.787	0.305914
cln:three:b-cln:one:a	15.7167	-1.10368	32.537	0.0895479
wt:three:b-cln:one:a	14.1167	-2.70368	30.937	0.191206
cln:twelve:b-cln:one:a	7.51667	-9.30368	24.337	0.954571
wt:twelve:b-cln:one:a	11.5167	-5.30368	28.337	0.497504
cln:six:a-wt:one:a	-2.43	-20.8558	15.9958	1
wt:six:a-wt:one:a	0.153333	-15.93	16.2367	1
cln:three:a-wt:one:a	3.02	-13.0633	19.1033	0.999997
wt:three:a-wt:one:a	-0.9	-14.8286	13.0286	1
cln:twelve:a-wt:one:a	-6.64667	-22.73	9.43666	0.976241
wt:twelve:a-wt:one:a	-9.21333	-25.2967	6.86999	0.765655
cln:one:b-wt:one:a	-0.805	-15.5785	13.9685	1
wt:one:b-wt:one:a	8.62	-6.15348	23.3935	0.742356
cln:six:b-wt:one:a	8.045	-6.72848	22.8185	0.822979
wt:six:b-wt:one:a	7.72	-7.05348	22.4935	0.862032
cln:three:b-wt:one:a	10.47	-4.30348	25.2435	0.440079
wt:three:b-wt:one:a	8.87	-5.90348	23.6435	0.70365
cln:twelve:b-wt:one:a	2.27	-12.5035	17.0435	1
wt:twelve:b-wt:one:a	6.27	-8.50348	21.0435	0.970181
wt:six:a-cln:six:a	2.58333	-17.5208	22.6875	1
cln:three:a-cln:six:a	5.45	-14.6542	25.5542	0.999699
wt:three:a-cln:six:a	1.53	-16.8958	19.9558	1
cln:twelve:a-cln:six:a	-4.21667	-24.3208	15.8875	0.999988
wt:twelve:a-cln:six:a	-6.78333	-26.8875	13.3208	0.996573
cln:one:b-cln:six:a	1.625	-17.4475	20.6975	1
wt:one:b-cln:six:a	11.05	-8.02248	30.1225	0.751465
cln:six:b-cln:six:a	10.475	-8.59748	29.5475	0.814049
wt:six:b-cln:six:a	10.15	-8.92248	29.2225	0.845591
cln:three:b-cln:six:a	12.9	-6.17248	31.9725	0.517846
wt:three:b-cln:six:a	11.3	-7.77248	30.3725	0.721997
cln:twelve:b-cln:six:a	4.7	-14.3725	23.7725	0.999905
wt:twelve:b-cln:six:a	8.7	-10.3725	27.7725	0.946671
cln:three:a-wt:six:a	2.86667	-15.115	20.8484	1
wt:three:a-wt:six:a	-1.05333	-17.1367	15.03	1
cln:twelve:a-wt:six:a	-6.8	-24.7817	11.1817	0.989374
wt:twelve:a-wt:six:a	-9.36667	-27.3484	8.61504	0.864762
cln:one:b-wt:six:a	-0.958333	-17.7787	15.862	1
wt:one:b-wt:six:a	8.46667	-8.35368	25.287	0.891718
cln:six:b-wt:six:a	7.89167	-8.92868	24.712	0.934032
wt:six:b-wt:six:a	7.56667	-9.25368	24.387	0.952136
cln:three:b-wt:six:a	10.3167	-6.50368	27.137	0.672963
wt:three:b-wt:six:a	8.71667	-8.10368	25.537	0.869105
cln:twelve:b-wt:six:a	2.11667	-14.7037	18.937	1
wt:twelve:b-wt:six:a	6.11667	-10.7037	22.937	0.992708
wt:three:a-cln:three:a	-3.92	-20.0033	12.1633	0.999917
cln:twelve:a-cln:three:a	-9.66667	-27.6484	8.31504	0.835918
wt:twelve:a-cln:three:a	-12.2333	-30.215	5.74837	0.508157
cln:one:b-cln:three:a	-3.825	-20.6453	12.9953	0.999965
wt:one:b-cln:three:a	5.6	-11.2203	22.4203	0.997018
cln:six:b-cln:three:a	5.025	-11.7953	21.8453	0.99908
wt:six:b-cln:three:a	4.7	-12.1203	21.5203	0.999571
cln:three:b-cln:three:a	7.45	-9.37035	24.2703	0.957678
wt:three:b-cln:three:a	5.85	-10.9703	22.6703	0.995323
cln:twelve:b-cln:three:a	-0.75	-17.5703	16.0703	1
wt:twelve:b-cln:three:a	3.25	-13.5703	20.0703	0.999996
cln:twelve:a-wt:three:a	-5.74667	-21.83	10.3367	0.993869
wt:twelve:a-wt:three:a	-8.31333	-24.3967	7.76999	0.871232
cln:one:b-wt:three:a	0.095	-14.6785	14.8685	1
wt:one:b-wt:three:a	9.52	-5.25348	24.2935	0.596962
cln:six:b-wt:three:a	8.945	-5.82848	23.7185	0.691711
wt:six:b-wt:three:a	8.62	-6.15348	23.3935	0.742356
cln:three:b-wt:three:a	11.37	-3.40348	26.1435	0.308389
wt:three:b-wt:three:a	9.77	-5.00348	24.5435	0.55499
cln:twelve:b-wt:three:a	3.17	-11.6035	17.9435	0.999983
wt:twelve:b-wt:three:a	7.17	-7.60348	21.9435	0.915714
wt:twelve:a-cln:twelve:a	-2.56667	-20.5484	15.415	1
cln:one:b-cln:twelve:a	5.84167	-10.9787	22.662	0.99539
wt:one:b-cln:twelve:a	15.2667	-1.55368	32.087	0.11208
cln:six:b-cln:twelve:a	14.6917	-2.12868	31.512	0.147482
wt:six:b-cln:twelve:a	14.3667	-2.45368	31.187	0.171119
cln:three:b-cln:twelve:a	17.1167	0.296321	33.937	0.0424546
wt:three:b-cln:twelve:a	15.5167	-1.30368	32.337	0.0990403
cln:twelve:b-cln:twelve:a	8.91667	-7.90368	25.737	0.849211
wt:twelve:b-cln:twelve:a	12.9167	-3.90368	29.737	0.311729
cln:one:b-wt:twelve:a	8.40833	-8.41201	25.2287	0.896628
wt:one:b-wt:twelve:a	17.8333	1.01299	34.6537	0.028264
cln:six:b-wt:twelve:a	17.2583	0.437988	34.0787	0.0392221
wt:six:b-wt:twelve:a	16.9333	0.112988	33.7537	0.0469922
cln:three:b-wt:twelve:a	19.6833	2.86299	36.5037	0.0092822
wt:three:b-wt:twelve:a	18.0833	1.26299	34.9037	0.0244389
cln:twelve:b-wt:twelve:a	11.4833	-5.33701	28.3037	0.502333
wt:twelve:b-wt:twelve:a	15.4833	-1.33701	32.3037	0.100702
wt:one:b-cln:one:b	9.425	-6.14761	24.9976	0.692297
cln:six:b-cln:one:b	8.85	-6.72261	24.4226	0.775345
wt:six:b-cln:one:b	8.525	-7.04761	24.0976	0.817493
cln:three:b-cln:one:b	11.275	-4.29761	26.8476	0.404797
wt:three:b-cln:one:b	9.675	-5.89761	25.2476	0.653787
cln:twelve:b-cln:one:b	3.075	-12.4976	18.6476	0.999994
wt:twelve:b-cln:one:b	7.075	-8.49761	22.6476	0.948302
cln:six:b-wt:one:b	-0.575	-16.1476	14.9976	1
wt:six:b-wt:one:b	-0.9	-16.4726	14.6726	1
cln:three:b-wt:one:b	1.85	-13.7226	17.4226	1
wt:three:b-wt:one:b	0.25	-15.3226	15.8226	1
cln:twelve:b-wt:one:b	-6.35	-21.9226	9.22261	0.978861
wt:twelve:b-wt:one:b	-2.35	-17.9226	13.2226	1
wt:six:b-cln:six:b	-0.325	-15.8976	15.2476	1
cln:three:b-cln:six:b	2.425	-13.1476	17.9976	1
wt:three:b-cln:six:b	0.825	-14.7476	16.3976	1
cln:twelve:b-cln:six:b	-5.775	-21.3476	9.79761	0.991181
wt:twelve:b-cln:six:b	-1.775	-17.3476	13.7976	1
cln:three:b-wt:six:b	2.75	-12.8226	18.3226	0.999999
wt:three:b-wt:six:b	1.15	-14.4226	16.7226	1
cln:twelve:b-wt:six:b	-5.45	-21.0226	10.1226	0.995018
wt:twelve:b-wt:six:b	-1.45	-17.0226	14.1226	1
wt:three:b-cln:three:b	-1.6	-17.1726	13.9726	1
cln:twelve:b-cln:three:b	-8.2	-23.7726	7.37261	0.855309
wt:twelve:b-cln:three:b	-4.2	-19.7726	11.3726	0.999717
cln:twelve:b-wt:three:b	-6.6	-22.1726	8.97261	0.970527
wt:twelve:b-wt:three:b	-2.6	-18.1726	12.9726	0.999999
wt:twelve:b-cln:twelve:b	4	-11.5726	19.5726	0.999842

[truncated: 3 more sheets: HGB, RBC, WBC]
