# Supplementary material for: Searching for novel biomarkers using a mouse model of CLN3-Batten disease
Source: PLoS One. 2018 Aug 7;13(8):e0201470. doi: 10.1371/journal.pone.0201470 (PMC6080763; doi:10.1371/journal.pone.0201470)
Supplement: S3 File — (XLSX) [file pone.0201470.s004.xlsx]

## Sheet: CBC Data
WBC	Colony 1								Colony 2
	WT				Cln3				WT				Cln3
	1M	3M	6M	12M	1M	3M	6M	12M	1M	3M	6M	12M	1M	3M	6M	12M
	5.1	11.2	7.1	6.1	6.3	8.3	8.6	4.7	6.9	8.9	9.8	8.3	7.8	10.2	9.4	12.5
	5.2	7.1	6.9	6.1	5.2	6.6	10.8	6.2	9.9	9.1	9.4	8.1	9.6	8	10.6	9.6
	7.6	6.7	6.4	3.1	6.9	9.2	10.8	8.6	8.5	5.6	9.3	7.8	8.5	8.9	12	10.8
	7.4	3.8					8.4		7.8	7.4	10.1	9.1	9.9	8.7	9.6	10
	9.4	6.6
RBC	Colony 1								Colony 2
	WT				Cln3				WT				Cln3
	1M	3M	6M	12M	1M	3M	6M	12M	1M	3M	6M	12M	1M	3M	6M	12M
	11.84	10.54	11.08	8.5	9.15	11.93	9.25	10.06	9.57	11.89	11.73	11.78	9.55	11.34	11.49	10.37
	8.86	10.43	10.38	9.49	9.47	11.58	13.32	9.46	9	10.94	12.09	11.76	10.26	11.94	13.47	10.02
	10.25	12.94	10.19	8.51	9.73	11.63	14.74	10.04	12.26	11.18	11.21	11.22	9.31	11.78	12.7	11.46
	10.74	9.88					9.68		9.56	12.14	11.49	11.72	9.45	11.23	12.2	12.16
	10.82	11.02
HGB	Colony 1								Colony 2
	WT				Cln3				WT				Cln3
	1M	3M	6M	12M	1M	3M	6M	12M	1M	3M	6M	12M	1M	3M	6M	12M
	20.3	17.3	18.5	15.3	15.9	18.6	16.7	12.7	15.4	18.7	18.1	17.5	15.4	18.4	16.6	15.7
	15	17.2	17	15.8	16.1	19.4	22.1	16.3	14.4	17.8	18.4	18.1	16.8	18.8	20.4	15.6
	17.7	20.5	16.8	14.8	16.7	18.6	23.3	16.6	19.7	17.6	17.4	16.4	15.6	19.7	19.2	16.9
	18.5	16.2					16.3		15.9	18.9	18.3	16.5	15.6	17.8	18.5	17.2
	18.5	18.2
HCT	Colony 1								Colony 2
	WT				Cln3				WT				Cln3
	1M	3M	6M	12M	1M	3M	6M	12M	1M	3M	6M	12M	1M	3M	6M	12M
	65.2	54.2	60.8	47.5	51.4	61.6	55.4	52.4	58.1	67	64.9	63.3	54.9	66.4	61.6	55.8
	47.5	53.4	55.7	49.1	50.4	59.2	53.3	47.7	53.5	63.9	66.6	63.9	59	68.8	62.4	56.9
	55	66.4	54.3	46.1	52.8	58.6	NA	50.3	93.6	63.6	61.9	59.6	54.4	69.1	68.7	61.3
	57.7	49.6					NA		56.4	68.1	64.6	65.4	55.6	64.7	66.6	62.2
	58.5	55.8
MCV	Colony 1								Colony 2
	WT				Cln3				WT				Cln3
	1M	3M	6M	12M	1M	3M	6M	12M	1M	3M	6M	12M	1M	3M	6M	12M
	55	51	55	56	56	52	55	52	61	56	55	54	58	59	54	54
	54	51	54	52	53	50	55	50	59	58	55	54	57	58	56	57
	54	51	53	54	54	50	54	50	58	57	55	53	58	59	54	54
	54	50					60		59	56	56	56	59	58	55	51
	54	51
MCH	Colony 1								Colony 2
	WT				Cln3				WT				Cln3
	1M	3M	6M	12M	1M	3M	6M	12M	1M	3M	6M	12M	1M	3M	6M	12M
	17.1	16.4	16.7	18	17.4	15.6	16.8	12.6	16.1	15.7	15.5	14.8	16.1	16.2	14.4	15.1
	16.9	16.5	16.4	16.7	17	16.3	15.8	17.3	16.1	16.3	15.2	15.4	16.4	15.7	15.2	15.6
	17.3	15.8	16.5	17.4	17.1	16	16.6	16.5	16.1	15.8	15.6	14.6	16.7	16.7	15.1	14.8
	17.2	16.4					18		16.7	15.6	15.9	14.1	16.5	15.8	15.2	14.1
	17.1	16.5
MCHC	Colony 1								Colony 2
	WT				Cln3				WT				Cln3
	1M	3M	6M	12M	1M	3M	6M	12M	1M	3M	6M	12M	1M	3M	6M	12M
	31.1	31.9	30.4	32.2	30.9	30.1	30.5	24.2	26.5	27.9	27.9	27.6	28	27.7	26.9	28.1
	31.6	32.3	30.4	32.2	32	32.7	28.7	34.2	27	27.8	27.7	28.3	28.5	27.3	27.1	27.4
	32.1	30.8	30.9	32.1	31.5	31.8	30.6	32.9	27.6	27.7	28.2	27.5	28.6	28.5	28	27.6
	32	32.7					30.1		28.2	27.8	28.3	25.2	28	27.5	27.8	27.6
	31.6	32.6
RDW	Colony 1								Colony 2
	WT				Cln3				WT				Cln3
	1M	3M	6M	12M	1M	3M	6M	12M	1M	3M	6M	12M	1M	3M	6M	12M
	13.2	12	13.2	13.2	13.8	11.8	12.3	12.7	16.4	12.9	13.7	14	16.1	12.6	14.3	12.4
	13.9	12.1	12.8	13	14.9	11.9	12.6	12.2	16.9	13.1	13.9	13.9	15.6	13.2	13.8	15.3
	13.8	11.5	12.9	13.2	15.6	12.4	11.6	12.7	16	13.2	13.4	13.9	15.5	12.3	13.1	15.3
	13.2	11.9					13.7		18.2	12.9	13.1	18.6	15.8	12.9	13.5	15.1
	13.3	12.1
PLT	Colony 1								Colony 2
	WT				Cln3				WT				Cln3
	1M	3M	6M	12M	1M	3M	6M	12M	1M	3M	6M	12M	1M	3M	6M	12M
	843	1418	1768	1124	1390	1149	914	1773	1256	1082	1584	1651	1314	1372	1601	1788
	1028	1449	1246	1043	1306	702	1623	1268	1921	1312	1309	1844	981	1277	1776	2982
	1227	1137	669	950	1402	1286	1549	1239	1300	1163	1386	1962	975	1416	1768	3198
	715	730					1872		1724	1332	1242	1637	1208	1181	1991	1722
	1276	1316
MPV	Colony 1								Colony 2
	WT				Cln3				WT				Cln3
	1M	3M	6M	12M	1M	3M	6M	12M	1M	3M	6M	12M	1M	3M	6M	12M
	6.2	4.9	5	5.4	5.1	5.1	5	5.2	5.5	5.3	5.3	5.4	5.5	4.9	5.5	5.6
	6	4.9	5.3	6.3	5.9	5.4	5.3	5	5.4	4.9	5.4	5.3	5.6	5	5.2	5.2
	5.8	5.1	5.5	5.4	5.7	4.9	5	5	6.4	4.9	5.4	5.3	5.4	5.1	5.4	5.4
	6.2	5.1					5.3		5.6	5.2	5.3	6	5.5	5.1	5.5	5.5
	5.7	4.7
Lymph	Colony 1								Colony 2
	WT				Cln3				WT				Cln3
	1M	3M	6M	12M	1M	3M	6M	12M	1M	3M	6M	12M	1M	3M	6M	12M
	3.9	3.2	5.4	4.1	5.4	6.4	6.3	3.4	5.1	7.2	7.2	6.2	5.7	8	6.2	9.2
	3.7	1.7	5.4	4.1	4.5	2.4	9	4.4	5.2	7.1	7	6.3	6.8	6	8.3	7.4
	6.3	5.6	4.6	2.3	5.9	6.7	8.4	6.4	6.5	4.4	7	6.1	6.1	7	8.2	8.3
	5.6	1.5					6.3		5.5	5.9	7.6	6.7	6.4	6.3	7	7.2
	7.5	2.3
Mono
	WT				Cln3				WT				Cln3
	1M	3M	6M	12M	1M	3M	6M	12M	1M	3M	6M	12M	1M	3M	6M	12M
	0.1	0.7	0.2	0.3	0.1	0.2	0.3	0.2	0.3	0.3	0.4	0.4	0.3	0.4	0.4	0.5
	0.2	0.5	0.2	0.2	0.1	0.1	0.3	0.2	0.4	0.4	0.4	0.3	0.3	0.3	0.4	0.4
	0.2	0.1	0.2	0.1	0.1	0.3	0.4	0.3	0.2	0.2	0.4	0.3	0.3	0.4	0.5	0.5
	0.2	0.1					0.3		0.3	0.2	0.3	0.3	0.4	0.4	0.3	0.4
	0.2	0.1
Gran
	WT				Cln3				WT				Cln3
	1M	3M	6M	12M	1M	3M	6M	12M	1M	3M	6M	12M	1M	3M	6M	12M
	1.1	7.3	1.5	1.7	0.8	1.7	1.8	1.1	1.5	1.4	2.2	1.7	1.8	1.8	2.8	2.8
	1.3	4.9	1.3	1.8	0.6	0.8	1.5	1.6	4.3	1.6	2	1.5	2.5	1.7	1.9	1.8
	1.1	1	1.6	0.7	0.9	2.2	2	1.9	1.8	1	1.9	1.4	2.1	1.5	3.3	2
	1.6	0.3					2		2	1.3	2.2	2.1	3.1	2	2.3	2.4
	1.7	0.9

## Sheet: Biomarker Data
Ferritin	Colony 1		Colony 2		Colony 3
	WT	Cln3	WT	Cln3	WT	Cln3
	673.2	293.9	424.9	372.3	416.3	663
	728.1	482.6	500.3	413.2	388.4	393.2
	766.7	475.9	515.3	260.4	440.7	396.1
	439.6	409.6	523.6	282.6	377.1	421.9
	451.6	638.4			420.1	448.8
						689.4
Transferrin	Colony 1		Colony 2		Colony 3
	WT	Cln3	WT	Cln3	WT	Cln3
	114	111	116	112	101	102
	122	113	113	107	123	98
	119	117	116	110	111	121
	113	114	112	121	109	125
	111	109			111	110
						131
TIBC	Colony 1		Colony 2		Colony 3
	WT	Cln3	WT	Cln3	WT	Cln3
	420	386	409	408	313	352
	453	381	396	375	472	340
	428	413	395	412	403	459
	406	407	399	460	392	475
	389	388			390	409
						507
Fe	Colony 1		Colony 2		Colony 3
	WT	Cln3	WT	Cln3	WT	Cln3
	150	144	107	61	117	124
	78	152	129	90	166	113
	121	161	112	166	195	130
	115	122	73	145	188	179
	110	60			205	124
						98
Chol	Colony 1		Colony 2		Colony 3
	WT	Cln3	WT	Cln3	WT	Cln3
	132	130	95	109	151	142
	145	134	117	107	147	147
	93	138	125	66	136	132
	NA	139	120	99	128	144
	NA	NA			137	123
						123
Trig	Colony 1		Colony 2		Colony 3
	WT	Cln3	WT	Cln3	WT	Cln3
	102	147	71	61	95	100
	78	124	72	74	114	141
	91	101	77	78	124	183
	59	85	110	107	147	317
	66	NA			141	109
						67
ALT	Colony 1		Colony 2		Colony 3
	WT	Cln3	WT	Cln3	WT	Cln3
	62	61	24	48	58	35
	60	56	25	60	22	37
	58	31	18	26	31	21
	26	72	50	106	17	22
	23	NA			30	27
						25
AST	Colony 1		Colony 2		Colony 3
	WT	Cln3	WT	Cln3	WT	Cln3
	58	168	41	95	81	57
	100	75	66	90	82	67
	84	66	39	53	57	35
	43	100	155	124	45	40
	46	NA			52	42
						51
ALK	Colony 1		Colony 2		Colony 3
	WT	Cln3	WT	Cln3	WT	Cln3
	51	50	43	65	47	51
	37	52	57	61	37	46
	47	40	65	53	47	31
	58	32	61	41	42	70
	50	NA			46	73
						28
Glucose	Colony 1		Colony 2		Colony 3
	WT	Cln3	WT	Cln3	WT	Cln3
	174	258	189	173	217	234
	160	195	233	227	220	206
	176	178	249	198	244	210
	NA	152	217	186	256	176
	NA	NA			288	278
						256
Total Protein	Colony 1		Colony 2		Colony 3
	WT	Cln3	WT	Cln3	WT	Cln3
	4.6	5.6	5.2	5.3	5.7	5.7
	5	5.5	5.5	4.6	5.8	5.3
	NA	4.3	6	4.5	5.4	5.5
	NA	NA	5.6	NA	5.5	5.4
	NA	NA			5.9	5
						5.1
ALB	Colony 1		Colony 2		Colony 3
	WT	Cln3	WT	Cln3	WT	Cln3
	2.6	3	3	3.4	3.5	3.4
	2.5	3.2	3.4	3.2	3.1	3.1
	2.6	3	3.5	2.7	3	3.1
	3	2.5	3.4	2.5	2.9	3
	3.2	NA			3.4	2.7
						2.8
Total Bilirubin	Colony 1		Colony 2		Colony 3
	WT	Cln3	WT	Cln3	WT	Cln3
	0.2	0.1	0.2	0.1	0.2	0.2
	0.2	0.1	0.2	0.1	0.2	0.2
	0.2	0.1	0.2	0.3	0.2	0.2
	0.2	0.1	0.1	0.2	0.2	0.2
	NA	NA			0.2	0.2
						0.2
BUN	Colony 1		Colony 2		Colony 3
	WT	Cln3	WT	Cln3	WT	Cln3
	19	22	18	14	18	18
	19	21	19	15	22	21
	17	20	18	21	21	21
	19	19	15	23	21	24
	18	NA			23	17
						20
CREAT	Colony 1		Colony 2		Colony 3
	WT	Cln3	WT	Cln3	WT	Cln3
	No Data		0.3	0.2	0.2	0.3
			0.2	0.2	0.2	0.3
			0.2	0.2	NA	NA
			0.3	0.2	NA	NA
			0.2	0.2	NA	NA
				0.2		NA
Ca	Colony 1		Colony 2		Colony 3
	WT	Cln3	WT	Cln3	WT	Cln3
	9.3	10.3	10.2	9.8	10.2	10.3
	4	10	10	9.9	10.8	10.1
	9.4	10	10.5	9.9	10.3	10.7
	9.5	9	10.1	9.9	10.6	10.7
	NA	NA			10.8	10
						10.5
PHOS	Colony 1		Colony 2		Colony 3
	WT	Cln3	WT	Cln3	WT	Cln3
	6.5	9.5	8.6	6.4	7.8	7.6
	6.1	9.8	7.4	7.6	10.1	9.2
	8.7	8.7	8	7.6	10.5	9.5
	NA	7.3	7.8	7.4	8.4	9.5
	NA	NA			9.3	10.1
						8.9
Na	Colony 1		Colony 2		Colony 3
	WT	Cln3	WT	Cln3	WT	Cln3
	156.5	150.4	139.6	138.6	156.3	152.9
	155.7	154	NA	145.1	151.6	147.3
	155.4	150.3	NA	144.7	141.8	155.6
	148.2	156.3	NA	NA	153.3	184
	158	149.3			133.9	150.9
						145.1
K	Colony 1		Colony 2		Colony 3
	WT	Cln3	WT	Cln3	WT	Cln3
	8.19	9.29	8.66	8.72	8.42	7.87
	8.8	9.5	NA	8.48	7.46	7.69
	7.94	9	NA	7.25	7.48	6.55
	8	8.88	NA	NA	9.33	7.24
	8.98	8.44			7.36	8.59
						7.76
Cl	Colony 1		Colony 2		Colony 3
	WT	Cln3	WT	Cln3	WT	Cln3
	116.4	111.3	104.6	105.6	113.7	115
	116.8	111.4	NA	106	114.8	114.7
	114.1	115.5	NA	103	98.6	112
	107.4	113.2	NA	NA	116.8	97.5
	112.1	113.6			129.6	112.9
						128.1
Na/K	Colony 1		Colony 2		Colony 3
	WT	Cln3	WT	Cln3	WT	Cln3
	19.11	16.19	16.12	15.89	18.56	19.75
	17.69	16.21	NA	17.11	20.32	19.15
	19.57	16.7	NA	19.96	18.96	23.76
	18.53	17.6	NA	NA	16.43	19.94
	17.59	17.69			18.19	17.57
						18.7
